# Supplementary material for: On the security of consumer wearable devices in the Internet of Things
Source: PLoS One. 2018 Apr 18;13(4):e0195487. doi: 10.1371/journal.pone.0195487 (PMC5905955; doi:10.1371/journal.pone.0195487)
Supplement: S1 File — (XLSX) [file pone.0195487.s001.xlsx]

## Sheet: ShimmerData
Shimmer 1	Shimmer 1	Shimmer 1	Shimmer 1	Shimmer 1	Shimmer 1	Shimmer 1	Shimmer 1
No unit	No unit	No unit	No unit	mSecs	m/(sec^2)*	m/(sec^2)*	m/(sec^2)*
RAW	RAW	RAW	RAW	CAL	CAL	CAL	CAL
Timestamp	Accelerometer X	Accelerometer Y	Accelerometer Z	Timestamp	Accelerometer X	Accelerometer Y	Accelerometer Z
28577	1978	1078	1861	2872.1	-0.39604	-9.60396	-1.85149
41569	1994	1097	1858	3268.59	-0.405941	-9.41584	-1.88119
40161	1983	1084	1857	1225.62	-0.415842	-9.54455	-1.89109
44705	1986	1110	1855	3364.29	-0.425743	-9.28713	-1.91089
18017	1979	1108	1855	549.835	-0.435644	-9.30693	-1.91089
27617	1973	1098	1855	842.804	-0.435644	-9.40594	-1.91089
54049	1971	1093	1855	1649.44	-0.435644	-9.45545	-1.91089
39073	1990	1088	1855	3192.41	-0.435644	-9.50495	-1.91089
20641	1971	1087	1855	2629.91	-0.435644	-9.51485	-1.91089
2785	1985	1085	1855	2084.99	-0.435644	-9.53465	-1.91089
32993	1986	1082	1855	1006.87	-0.445545	-9.56436	-1.91089
35873	1974	1082	1855	3094.76	-0.445545	-9.56436	-1.91089
16993	1968	1077	1855	518.585	-0.445545	-9.61386	-1.91089
12705	1965	1098	1854	2387.73	-0.445545	-9.40594	-1.92079
21345	1985	1095	1854	2651.4	-0.445545	-9.43564	-1.92079
23457	1976	1093	1854	2715.85	-0.445545	-9.45545	-1.92079
53345	1988	1092	1854	1627.96	-0.455446	-9.46535	-1.92079
13089	1974	1092	1854	2399.44	-0.455446	-9.46535	-1.92079
609	1975	1091	1854	2018.59	-0.455446	-9.47525	-1.92079
31009	1980	1091	1854	2946.32	-0.465347	-9.47525	-1.92079
19169	1977	1089	1854	584.991	-0.465347	-9.49505	-1.92079
1121	1995	1089	1854	2034.21	-0.465347	-9.49505	-1.92079
45665	1978	1076	1854	1393.59	-0.465347	-9.62376	-1.92079
65057	1988	1070	1854	1985.38	-0.465347	-9.68317	-1.92079
10017	1985	1098	1853	2305.69	-0.465347	-9.40594	-1.93069
41889	1983	1087	1853	3278.35	-0.465347	-9.51485	-1.93069
61345	1986	1084	1853	1872.1	-0.465347	-9.54455	-1.93069
16929	1978	1080	1853	516.632	-0.465347	-9.58416	-1.93069
31137	1978	1102	1852	950.226	-0.475248	-9.36634	-1.94059
42849	1971	1096	1852	1307.65	-0.475248	-9.42574	-1.94059
15969	1972	1092	1852	487.335	-0.475248	-9.46535	-1.94059
48993	1981	1092	1852	1495.15	-0.475248	-9.46535	-1.94059
60065	1977	1090	1852	1833.04	-0.475248	-9.48515	-1.94059
34913	1979	1102	1851	1065.46	-0.475248	-9.36634	-1.9505
2273	1976	1099	1851	2069.37	-0.475248	-9.39604	-1.9505
61729	1980	1098	1851	1883.82	-0.475248	-9.40594	-1.9505
35553	1978	1096	1851	3084.99	-0.475248	-9.42574	-1.9505
2913	1985	1094	1851	2088.9	-0.475248	-9.44554	-1.9505
24033	1970	1094	1851	2733.43	-0.475248	-9.44554	-1.9505
11489	1975	1091	1851	350.616	-0.475248	-9.47525	-1.9505
27553	1975	1090	1851	840.851	-0.475248	-9.48515	-1.9505
16737	1981	1090	1851	2510.77	-0.475248	-9.48515	-1.9505
35169	1991	1088	1851	1073.27	-0.475248	-9.50495	-1.9505
39521	1981	1087	1851	1206.09	-0.475248	-9.51485	-1.9505
23969	1984	1085	1851	2731.48	-0.475248	-9.53465	-1.9505
41057	1982	1083	1851	1252.96	-0.475248	-9.55446	-1.9505
50401	1978	1083	1851	1538.12	-0.475248	-9.55446	-1.9505
61473	1979	1082	1851	1876.01	-0.485149	-9.56436	-1.9505
29217	1972	1081	1851	2891.63	-0.485149	-9.57426	-1.9505
24033	1982	1080	1851	733.429	-0.485149	-9.58416	-1.9505
28321	1973	1080	1851	2864.29	-0.485149	-9.58416	-1.9505
5793	1979	1079	1851	2176.79	-0.485149	-9.59406	-1.9505
20129	1976	1076	1851	2614.29	-0.485149	-9.62376	-1.9505
13921	1982	1103	1850	2424.84	-0.485149	-9.35644	-1.9604
34977	1980	1102	1850	3067.41	-0.485149	-9.36634	-1.9604
20833	1995	1101	1850	635.773	-0.485149	-9.37624	-1.9604
24929	1975	1099	1850	760.773	-0.485149	-9.39604	-1.9604
39329	1977	1095	1850	3200.23	-0.485149	-9.43564	-1.9604
18145	1980	1092	1850	2553.74	-0.485149	-9.46535	-1.9604
39777	1985	1091	1850	3213.9	-0.49505	-9.47525	-1.9604
54497	1981	1088	1850	1663.12	-0.49505	-9.50495	-1.9604
20705	1989	1087	1850	2631.87	-0.49505	-9.51485	-1.9604
12705	1988	1084	1850	387.726	-0.49505	-9.54455	-1.9604
43873	1974	1076	1850	1338.9	-0.49505	-9.62376	-1.9604
17761	1981	1108	1849	2542.02	-0.49505	-9.30693	-1.9703
42273	1989	1098	1849	3290.07	-0.49505	-9.40594	-1.9703
4769	1985	1097	1849	2145.54	-0.49505	-9.41584	-1.9703
9953	1985	1097	1849	2303.74	-0.49505	-9.41584	-1.9703
19297	1977	1097	1849	2588.9	-0.49505	-9.41584	-1.9703
39393	2000	1097	1849	3202.18	-0.49505	-9.41584	-1.9703
3937	1970	1095	1849	2120.15	-0.49505	-9.43564	-1.9703
47841	1984	1093	1849	1459.99	-0.49505	-9.45545	-1.9703
1633	1975	1091	1849	2049.84	-0.49505	-9.47525	-1.9703
18081	1991	1091	1849	2551.79	-0.49505	-9.47525	-1.9703
18977	1988	1090	1849	579.132	-0.49505	-9.48515	-1.9703
18657	1990	1088	1849	569.366	-0.49505	-9.50495	-1.9703
43745	1986	1088	1849	1334.99	-0.49505	-9.50495	-1.9703
58785	1982	1088	1849	1793.98	-0.49505	-9.50495	-1.9703
16801	1974	1087	1849	2512.73	-0.49505	-9.51485	-1.9703
12449	1990	1086	1849	379.913	-0.49505	-9.52475	-1.9703
44001	1985	1085	1849	1342.8	-0.49505	-9.53465	-1.9703
14177	1980	1085	1849	2432.65	-0.49505	-9.53465	-1.9703
22369	1984	1085	1849	2682.65	-0.49505	-9.53465	-1.9703
9377	1980	1084	1849	2286.16	-0.49505	-9.54455	-1.9703
13409	1982	1084	1849	2409.21	-0.49505	-9.54455	-1.9703
1057	1985	1080	1849	2032.26	-0.49505	-9.58416	-1.9703
3169	1987	1076	1849	2096.71	-0.49505	-9.62376	-1.9703
14049	1969	1104	1848	428.741	-0.49505	-9.34653	-1.9802
18593	1978	1101	1848	2567.41	-0.50495	-9.37624	-1.9802
25313	1970	1098	1848	2772.49	-0.50495	-9.40594	-1.9802
39009	1975	1098	1848	3190.46	-0.50495	-9.40594	-1.9802
11873	1977	1096	1848	362.335	-0.50495	-9.42574	-1.9802
25505	1990	1095	1848	778.351	-0.50495	-9.43564	-1.9802
13857	1987	1095	1848	2422.88	-0.50495	-9.43564	-1.9802
33697	1986	1095	1848	3028.35	-0.50495	-9.43564	-1.9802
12001	1986	1093	1848	366.241	-0.50495	-9.45545	-1.9802
24865	1988	1093	1848	758.82	-0.50495	-9.45545	-1.9802
17697	1977	1093	1848	2540.07	-0.50495	-9.45545	-1.9802
11681	1981	1092	1848	356.476	-0.50495	-9.46535	-1.9802
30561	1992	1092	1848	932.648	-0.50495	-9.46535	-1.9802
56673	1975	1092	1848	1729.52	-0.50495	-9.46535	-1.9802
61793	1980	1092	1848	1885.77	-0.50495	-9.46535	-1.9802
27681	1984	1091	1848	844.757	-0.50495	-9.47525	-1.9802
29985	1972	1091	1848	915.07	-0.50495	-9.47525	-1.9802
6753	1973	1087	1848	2206.09	-0.50495	-9.51485	-1.9802
6945	1985	1087	1848	2211.94	-0.50495	-9.51485	-1.9802
30113	1980	1087	1848	2918.98	-0.50495	-9.51485	-1.9802
31649	1980	1087	1848	2965.85	-0.50495	-9.51485	-1.9802
41377	1980	1087	1848	3262.73	-0.50495	-9.51485	-1.9802
13985	1981	1086	1848	2426.79	-0.514851	-9.52475	-1.9802
36129	1982	1086	1848	3102.57	-0.514851	-9.52475	-1.9802
30881	1984	1085	1848	942.413	-0.514851	-9.53465	-1.9802
43809	1986	1085	1848	1336.94	-0.514851	-9.53465	-1.9802
20897	1971	1079	1848	637.726	-0.514851	-9.59406	-1.9802
18209	1974	1104	1847	555.695	-0.514851	-9.34653	-1.9901
44577	1990	1104	1847	1360.38	-0.514851	-9.34653	-1.9901
41825	1984	1100	1847	1276.4	-0.514851	-9.38614	-1.9901
43745	1987	1100	1847	3334.99	-0.514851	-9.38614	-1.9901
51681	1992	1099	1847	1577.18	-0.514851	-9.39604	-1.9901
36833	1976	1098	1847	1124.05	-0.514851	-9.40594	-1.9901
41185	1980	1098	1847	1256.87	-0.514851	-9.40594	-1.9901
16865	1979	1098	1847	2514.68	-0.514851	-9.40594	-1.9901
18465	1977	1098	1847	2563.51	-0.514851	-9.40594	-1.9901
22817	1987	1097	1847	696.32	-0.514851	-9.41584	-1.9901
54241	1974	1097	1847	1655.3	-0.514851	-9.41584	-1.9901
8865	1989	1096	1847	2270.54	-0.514851	-9.42574	-1.9901
12641	1987	1096	1847	2385.77	-0.514851	-9.42574	-1.9901
41057	1968	1096	1847	3252.96	-0.514851	-9.42574	-1.9901
62113	1972	1095	1847	1895.54	-0.514851	-9.43564	-1.9901
34017	1995	1095	1847	3038.12	-0.514851	-9.43564	-1.9901
32673	1973	1094	1847	997.101	-0.514851	-9.44554	-1.9901
36321	1990	1094	1847	1108.43	-0.514851	-9.44554	-1.9901
53921	1987	1094	1847	1645.54	-0.514851	-9.44554	-1.9901
6241	1989	1094	1847	2190.46	-0.514851	-9.44554	-1.9901
31137	1988	1094	1847	2950.23	-0.514851	-9.44554	-1.9901
13409	1992	1092	1847	409.21	-0.514851	-9.46535	-1.9901
47777	1976	1092	1847	1458.04	-0.514851	-9.46535	-1.9901
60257	1979	1092	1847	1838.9	-0.514851	-9.46535	-1.9901
15521	1984	1091	1847	473.663	-0.514851	-9.47525	-1.9901
28449	1981	1091	1847	868.195	-0.514851	-9.47525	-1.9901
37153	1993	1091	1847	1133.82	-0.514851	-9.47525	-1.9901
7073	1978	1091	1847	2215.85	-0.514851	-9.47525	-1.9901
19745	1988	1090	1847	602.57	-0.514851	-9.48515	-1.9901
42273	1977	1090	1847	1290.07	-0.514851	-9.48515	-1.9901
737	1979	1090	1847	2022.49	-0.514851	-9.48515	-1.9901
2081	1971	1090	1847	2063.51	-0.514851	-9.48515	-1.9901
40801	1982	1090	1847	3245.15	-0.514851	-9.48515	-1.9901
23585	1974	1089	1847	719.757	-0.514851	-9.49505	-1.9901
9505	1978	1089	1847	2290.07	-0.514851	-9.49505	-1.9901
39073	1974	1088	1847	1192.41	-0.514851	-9.50495	-1.9901
40801	1980	1088	1847	1245.15	-0.514851	-9.50495	-1.9901
9889	1991	1088	1847	2301.79	-0.514851	-9.50495	-1.9901
17889	1992	1088	1847	2545.93	-0.514851	-9.50495	-1.9901
46369	1986	1087	1847	1415.07	-0.524752	-9.51485	-1.9901
9441	1996	1087	1847	2288.12	-0.524752	-9.51485	-1.9901
14113	1992	1087	1847	2430.69	-0.524752	-9.51485	-1.9901
37537	1976	1087	1847	3145.54	-0.524752	-9.51485	-1.9901
13089	1987	1086	1847	399.445	-0.524752	-9.52475	-1.9901
56417	1984	1086	1847	1721.71	-0.524752	-9.52475	-1.9901
34273	1981	1085	1847	1045.93	-0.524752	-9.53465	-1.9901
59489	1972	1085	1847	1815.46	-0.524752	-9.53465	-1.9901
23073	1980	1084	1847	704.132	-0.524752	-9.54455	-1.9901
58273	1984	1084	1847	1778.35	-0.524752	-9.54455	-1.9901
31521	1973	1084	1847	2961.94	-0.524752	-9.54455	-1.9901
39457	1990	1084	1847	3204.13	-0.524752	-9.54455	-1.9901
25953	1984	1083	1847	792.023	-0.524752	-9.55446	-1.9901
33377	1980	1083	1847	1018.59	-0.524752	-9.55446	-1.9901
38241	1970	1083	1847	1167.02	-0.524752	-9.55446	-1.9901
3873	1989	1080	1847	2118.19	-0.524752	-9.58416	-1.9901
48161	1991	1078	1847	1469.76	-0.524752	-9.60396	-1.9901
29793	1984	1074	1847	909.21	-0.524752	-9.64356	-1.9901
7777	1968	1103	1846	2237.34	-0.524752	-9.35644	-2
17569	1978	1101	1846	536.163	-0.524752	-9.37624	-2
21857	1981	1100	1846	2667.02	-0.524752	-9.38614	-2
13857	1989	1099	1846	422.882	-0.524752	-9.39604	-2
225	1984	1099	1846	2006.87	-0.524752	-9.39604	-2
19681	1973	1096	1846	600.616	-0.524752	-9.42574	-2
24801	1976	1096	1846	2756.87	-0.524752	-9.42574	-2
22305	1973	1095	1846	680.695	-0.524752	-9.43564	-2
23841	1980	1095	1846	727.57	-0.524752	-9.43564	-2
30113	1984	1095	1846	918.976	-0.524752	-9.43564	-2
42657	1984	1095	1846	1301.79	-0.524752	-9.43564	-2
8929	1991	1095	1846	2272.49	-0.524752	-9.43564	-2
4129	1976	1094	1846	2126.01	-0.524752	-9.44554	-2
4577	1990	1094	1846	2139.68	-0.524752	-9.44554	-2
11233	1986	1094	1846	2342.8	-0.524752	-9.44554	-2
26785	1977	1094	1846	2817.41	-0.524752	-9.44554	-2
38753	1981	1094	1846	3182.65	-0.524752	-9.44554	-2
38305	1977	1093	1846	1168.98	-0.524752	-9.45545	-2
43297	1987	1093	1846	1321.32	-0.524752	-9.45545	-2
48481	1980	1093	1846	1479.52	-0.524752	-9.45545	-2
34401	1978	1093	1846	3049.84	-0.524752	-9.45545	-2
32545	1982	1092	1846	993.195	-0.524752	-9.46535	-2
60193	1982	1092	1846	1836.94	-0.524752	-9.46535	-2
31585	1992	1092	1846	2963.9	-0.534653	-9.46535	-2
36961	1980	1092	1846	3127.96	-0.534653	-9.46535	-2
55649	1983	1091	1846	1698.27	-0.534653	-9.47525	-2
40865	1988	1091	1846	3247.1	-0.534653	-9.47525	-2
11809	1988	1090	1846	360.382	-0.534653	-9.48515	-2
50081	1978	1090	1846	1528.35	-0.534653	-9.48515	-2
22433	1989	1089	1846	2684.6	-0.534653	-9.49505	-2
28897	1991	1088	1846	881.866	-0.534653	-9.50495	-2
61857	1981	1088	1846	1887.73	-0.534653	-9.50495	-2
17057	1987	1088	1846	2520.54	-0.534653	-9.50495	-2
26465	1989	1088	1846	2807.65	-0.534653	-9.50495	-2
44449	1983	1088	1846	3356.48	-0.534653	-9.50495	-2
61217	1977	1086	1846	1868.19	-0.534653	-9.52475	-2
8289	1978	1086	1846	2252.96	-0.534653	-9.52475	-2
36513	1983	1085	1846	1114.29	-0.534653	-9.53465	-2
41953	1982	1085	1846	1280.3	-0.534653	-9.53465	-2
44065	1979	1085	1846	1344.76	-0.534653	-9.53465	-2
47393	1985	1085	1846	1446.32	-0.534653	-9.53465	-2
3041	1973	1085	1846	2092.8	-0.534653	-9.53465	-2
44641	1989	1085	1846	3362.34	-0.534653	-9.53465	-2
40737	1986	1084	1846	1243.19	-0.534653	-9.54455	-2
62689	1976	1084	1846	1913.12	-0.534653	-9.54455	-2
14817	1972	1083	1846	452.179	-0.534653	-9.55446	-2
30433	1990	1083	1846	928.741	-0.534653	-9.55446	-2
29089	1995	1083	1846	2887.73	-0.534653	-9.55446	-2
34785	1979	1083	1846	3061.55	-0.534653	-9.55446	-2
38817	1976	1083	1846	3184.6	-0.534653	-9.55446	-2
17889	1979	1082	1846	545.929	-0.534653	-9.56436	-2
20513	1976	1081	1846	2626.01	-0.534653	-9.57426	-2
25441	1981	1081	1846	2776.4	-0.534653	-9.57426	-2
31777	1982	1080	1846	969.757	-0.534653	-9.58416	-2
24545	1978	1080	1846	2749.05	-0.534653	-9.58416	-2
13985	1986	1079	1846	426.788	-0.534653	-9.59406	-2
16097	1983	1079	1846	2491.24	-0.534653	-9.59406	-2
53857	1987	1076	1846	1643.59	-0.534653	-9.62376	-2
44257	1985	1076	1846	3350.62	-0.534653	-9.62376	-2
29729	1976	1072	1846	2907.26	-0.534653	-9.66337	-2
21537	1981	1104	1845	2657.26	-0.534653	-9.34653	-2.0099
23009	1977	1104	1845	2702.18	-0.534653	-9.34653	-2.0099
33633	1984	1104	1845	3026.4	-0.534653	-9.34653	-2.0099
43041	1978	1102	1845	1313.51	-0.534653	-9.36634	-2.0099
60129	1982	1101	1845	1834.99	-0.534653	-9.37624	-2.0099
13729	1986	1101	1845	2418.98	-0.534653	-9.37624	-2.0099
37793	1984	1099	1845	1153.35	-0.534653	-9.39604	-2.0099
2017	1992	1098	1845	2061.55	-0.534653	-9.40594	-2.0099
24353	1969	1097	1845	2743.19	-0.534653	-9.41584	-2.0099
16801	1985	1096	1845	512.726	-0.534653	-9.42574	-2.0099
35745	1986	1096	1845	1090.85	-0.534653	-9.42574	-2.0099
42081	1986	1096	1845	1284.21	-0.534653	-9.42574	-2.0099
63457	1983	1096	1845	1936.55	-0.534653	-9.42574	-2.0099
2145	1990	1095	1845	2065.46	-0.534653	-9.43564	-2.0099
33185	1984	1094	1845	3012.73	-0.534653	-9.44554	-2.0099
38305	1986	1094	1845	3168.98	-0.534653	-9.44554	-2.0099
51297	1994	1093	1845	1565.46	-0.534653	-9.45545	-2.0099
26145	1979	1093	1845	2797.88	-0.534653	-9.45545	-2.0099
40737	1965	1093	1845	3243.19	-0.534653	-9.45545	-2.0099
26593	1967	1092	1845	811.554	-0.534653	-9.46535	-2.0099
49377	1984	1092	1845	1506.87	-0.534653	-9.46535	-2.0099
31905	1977	1092	1845	2973.66	-0.534653	-9.46535	-2.0099
42657	1989	1092	1845	3301.79	-0.534653	-9.46535	-2.0099
23905	1967	1091	1845	729.523	-0.534653	-9.47525	-2.0099
33441	1985	1091	1845	1020.54	-0.534653	-9.47525	-2.0099
50209	1988	1091	1845	1532.26	-0.534653	-9.47525	-2.0099
1697	1975	1091	1845	2051.79	-0.534653	-9.47525	-2.0099
21281	1984	1090	1845	649.445	-0.534653	-9.48515	-2.0099
40545	1984	1090	1845	1237.34	-0.534653	-9.48515	-2.0099
50337	1980	1090	1845	1536.16	-0.534653	-9.48515	-2.0099
55329	1977	1090	1845	1688.51	-0.534653	-9.48515	-2.0099
63713	1973	1090	1845	1944.37	-0.534653	-9.48515	-2.0099
4385	1977	1090	1845	2133.82	-0.544554	-9.48515	-2.0099
17953	1984	1089	1845	547.882	-0.544554	-9.49505	-2.0099
18529	1987	1089	1845	2565.46	-0.544554	-9.49505	-2.0099
23585	1976	1089	1845	2719.76	-0.544554	-9.49505	-2.0099
36641	1983	1089	1845	3118.19	-0.544554	-9.49505	-2.0099
64929	1970	1088	1845	1981.48	-0.544554	-9.50495	-2.0099
27297	1985	1088	1845	2833.04	-0.544554	-9.50495	-2.0099
16033	1973	1087	1845	2489.29	-0.544554	-9.51485	-2.0099
21217	1975	1086	1845	647.491	-0.544554	-9.52475	-2.0099
62177	1971	1086	1845	1897.49	-0.544554	-9.52475	-2.0099
12129	1990	1085	1845	370.148	-0.544554	-9.53465	-2.0099
18337	1988	1085	1845	559.601	-0.544554	-9.53465	-2.0099
31841	1984	1085	1845	971.71	-0.544554	-9.53465	-2.0099
32161	1998	1085	1845	981.476	-0.544554	-9.53465	-2.0099
3617	1992	1085	1845	2110.38	-0.544554	-9.53465	-2.0099
27169	1985	1085	1845	2829.13	-0.544554	-9.53465	-2.0099
19809	1983	1084	1845	2604.52	-0.544554	-9.54455	-2.0099
22689	1988	1083	1845	692.413	-0.544554	-9.55446	-2.0099
40545	1987	1081	1845	3237.34	-0.544554	-9.57426	-2.0099
29153	1971	1078	1845	889.679	-0.544554	-9.60396	-2.0099
48801	1989	1078	1845	1489.29	-0.544554	-9.60396	-2.0099
33377	1977	1104	1844	3018.59	-0.544554	-9.34653	-2.0198
56545	1982	1100	1844	1725.62	-0.544554	-9.38614	-2.0198
10785	1992	1099	1844	2329.13	-0.544554	-9.39604	-2.0198
48545	1979	1098	1844	1481.48	-0.544554	-9.40594	-2.0198
15457	1972	1098	1844	2471.71	-0.544554	-9.40594	-2.0198
38241	1976	1097	1844	3167.02	-0.544554	-9.41584	-2.0198
52897	1984	1096	1844	1614.29	-0.544554	-9.42574	-2.0198
23969	1984	1095	1844	731.476	-0.544554	-9.43564	-2.0198
49825	1978	1095	1844	1520.54	-0.544554	-9.43564	-2.0198
39137	1989	1095	1844	3194.37	-0.544554	-9.43564	-2.0198
15329	1980	1094	1844	467.804	-0.544554	-9.44554	-2.0198
34401	1985	1094	1844	1049.84	-0.544554	-9.44554	-2.0198
9057	1982	1094	1844	2276.4	-0.544554	-9.44554	-2.0198
15265	1981	1094	1844	2465.85	-0.544554	-9.44554	-2.0198
34465	1984	1093	1844	1051.79	-0.544554	-9.45545	-2.0198
40353	1983	1093	1844	1231.48	-0.544554	-9.45545	-2.0198
35361	1984	1093	1844	3079.13	-0.544554	-9.45545	-2.0198
36961	1967	1092	1844	1127.96	-0.544554	-9.46535	-2.0198
14945	1974	1092	1844	2456.09	-0.544554	-9.46535	-2.0198
26529	1989	1092	1844	2809.6	-0.544554	-9.46535	-2.0198
26977	1985	1092	1844	2823.27	-0.544554	-9.46535	-2.0198
33889	1985	1092	1844	3034.21	-0.544554	-9.46535	-2.0198
17313	1977	1091	1844	528.351	-0.544554	-9.47525	-2.0198
24289	1983	1091	1844	741.241	-0.544554	-9.47525	-2.0198
39329	1998	1091	1844	1200.23	-0.544554	-9.47525	-2.0198
47009	1975	1091	1844	1434.6	-0.544554	-9.47525	-2.0198
22369	1979	1090	1844	682.648	-0.544554	-9.48515	-2.0198
36897	1986	1090	1844	1126.01	-0.544554	-9.48515	-2.0198
25185	1973	1090	1844	2768.59	-0.544554	-9.48515	-2.0198
17761	1975	1089	1844	542.023	-0.544554	-9.49505	-2.0198
21921	1967	1089	1844	668.976	-0.544554	-9.49505	-2.0198
26465	1984	1089	1844	807.648	-0.544554	-9.49505	-2.0198
43553	1983	1089	1844	1329.13	-0.544554	-9.49505	-2.0198
3745	1985	1089	1844	2114.29	-0.544554	-9.49505	-2.0198
14241	1972	1088	1844	434.601	-0.544554	-9.50495	-2.0198
49441	1974	1088	1844	1508.82	-0.544554	-9.50495	-2.0198
34145	1987	1088	1844	3042.02	-0.544554	-9.50495	-2.0198
11937	1984	1087	1844	364.288	-0.544554	-9.51485	-2.0198
18401	1983	1087	1844	561.554	-0.544554	-9.51485	-2.0198
41505	1970	1087	1844	1266.63	-0.544554	-9.51485	-2.0198
61601	1978	1087	1844	1879.91	-0.544554	-9.51485	-2.0198
13921	1971	1086	1844	424.835	-0.544554	-9.52475	-2.0198
51809	1979	1086	1844	1581.09	-0.554455	-9.52475	-2.0198
42465	1980	1086	1844	3295.93	-0.554455	-9.52475	-2.0198
25569	1990	1085	1844	780.304	-0.554455	-9.53465	-2.0198
58337	1977	1084	1844	1780.3	-0.554455	-9.54455	-2.0198
40993	1981	1083	1844	1251.01	-0.554455	-9.55446	-2.0198
63841	1972	1082	1844	1948.27	-0.554455	-9.56436	-2.0198
16417	1988	1082	1844	2501.01	-0.554455	-9.56436	-2.0198
35169	1982	1081	1844	3073.27	-0.554455	-9.57426	-2.0198
46817	1991	1080	1844	1428.74	-0.554455	-9.58416	-2.0198
35745	1990	1080	1844	3090.85	-0.554455	-9.58416	-2.0198
21665	1985	1077	1844	661.163	-0.554455	-9.61386	-2.0198
18529	1975	1076	1844	565.46	-0.554455	-9.62376	-2.0198
34081	1989	1075	1844	3040.07	-0.554455	-9.63366	-2.0198
31777	1983	1073	1844	2969.76	-0.554455	-9.65347	-2.0198
30049	1988	1068	1844	2917.02	-0.554455	-9.70297	-2.0198
26145	1990	1107	1843	797.882	-0.554455	-9.31683	-2.0297
57249	1976	1104	1843	1747.1	-0.554455	-9.34653	-2.0297
13345	1981	1104	1843	2407.26	-0.554455	-9.34653	-2.0297
60961	1983	1103	1843	1860.38	-0.554455	-9.35644	-2.0297
3233	1984	1103	1843	2098.66	-0.554455	-9.35644	-2.0297
11361	1972	1100	1843	346.71	-0.554455	-9.38614	-2.0297
31969	1981	1100	1843	975.616	-0.554455	-9.38614	-2.0297
53473	1985	1099	1843	1631.87	-0.554455	-9.39604	-2.0297
22881	1982	1099	1843	2698.27	-0.554455	-9.39604	-2.0297
26977	1984	1098	1843	823.273	-0.554455	-9.40594	-2.0297
34273	1973	1098	1843	3045.93	-0.554455	-9.40594	-2.0297
41825	1972	1098	1843	3276.4	-0.554455	-9.40594	-2.0297
20641	1980	1097	1843	629.913	-0.554455	-9.41584	-2.0297
34593	1976	1095	1843	1055.69	-0.554455	-9.43564	-2.0297
65313	1982	1095	1843	1993.19	-0.554455	-9.43564	-2.0297
12769	1986	1095	1843	2389.68	-0.554455	-9.43564	-2.0297
13473	1985	1094	1843	411.163	-0.554455	-9.44554	-2.0297
17185	1982	1094	1843	524.445	-0.554455	-9.44554	-2.0297
24161	1985	1094	1843	737.335	-0.554455	-9.44554	-2.0297
63009	1992	1094	1843	1922.88	-0.554455	-9.44554	-2.0297
5025	1977	1094	1843	2153.35	-0.554455	-9.44554	-2.0297
15649	1980	1094	1843	2477.57	-0.554455	-9.44554	-2.0297
27233	1980	1094	1843	2831.09	-0.554455	-9.44554	-2.0297
16353	1974	1093	1843	499.054	-0.554455	-9.45545	-2.0297
33569	1996	1093	1843	1024.44	-0.554455	-9.45545	-2.0297
39713	1985	1093	1843	1211.94	-0.554455	-9.45545	-2.0297
43489	1980	1093	1843	1327.18	-0.554455	-9.45545	-2.0297
46241	1978	1092	1843	1411.16	-0.554455	-9.46535	-2.0297
60449	1984	1092	1843	1844.76	-0.554455	-9.46535	-2.0297
3425	1980	1092	1843	2104.52	-0.554455	-9.46535	-2.0297
43233	1984	1092	1843	3319.37	-0.554455	-9.46535	-2.0297
23201	1988	1091	1843	708.038	-0.554455	-9.47525	-2.0297
23713	1972	1091	1843	723.663	-0.554455	-9.47525	-2.0297
37089	1982	1091	1843	1131.87	-0.554455	-9.47525	-2.0297
45985	1981	1091	1843	1403.35	-0.554455	-9.47525	-2.0297
19873	1984	1091	1843	2606.48	-0.554455	-9.47525	-2.0297
24097	1985	1091	1843	2735.38	-0.554455	-9.47525	-2.0297
21217	1980	1090	1843	2647.49	-0.554455	-9.48515	-2.0297
31457	1980	1090	1843	2959.99	-0.554455	-9.48515	-2.0297
41505	1985	1090	1843	3266.63	-0.554455	-9.48515	-2.0297
31073	1971	1089	1843	948.273	-0.554455	-9.49505	-2.0297
56353	1981	1089	1843	1719.76	-0.554455	-9.49505	-2.0297
13537	1972	1089	1843	2413.12	-0.554455	-9.49505	-2.0297
34465	1976	1089	1843	3051.79	-0.554455	-9.49505	-2.0297
22433	1984	1088	1843	684.601	-0.554455	-9.50495	-2.0297
28065	1971	1088	1843	856.476	-0.554455	-9.50495	-2.0297
65121	1983	1088	1843	1987.34	-0.554455	-9.50495	-2.0297
22305	1970	1088	1843	2680.69	-0.554455	-9.50495	-2.0297
28257	1970	1088	1843	2862.34	-0.554455	-9.50495	-2.0297
39201	1984	1088	1843	3196.32	-0.554455	-9.50495	-2.0297
22241	1980	1087	1843	678.741	-0.554455	-9.51485	-2.0297
26913	1990	1087	1843	821.32	-0.554455	-9.51485	-2.0297
38689	1987	1087	1843	1180.69	-0.554455	-9.51485	-2.0297
43937	1993	1087	1843	1340.85	-0.554455	-9.51485	-2.0297
30689	1991	1087	1843	2936.55	-0.554455	-9.51485	-2.0297
16225	1978	1086	1843	2495.15	-0.554455	-9.52475	-2.0297
33057	1979	1086	1843	3008.82	-0.554455	-9.52475	-2.0297
37665	1985	1085	1843	1149.44	-0.554455	-9.53465	-2.0297
33	1979	1085	1843	2001.01	-0.554455	-9.53465	-2.0297
8737	1976	1085	1843	2266.63	-0.554455	-9.53465	-2.0297
51041	1980	1084	1843	1557.65	-0.554455	-9.54455	-2.0297
33121	1989	1083	1843	1010.77	-0.554455	-9.55446	-2.0297
34785	1977	1083	1843	1061.55	-0.554455	-9.55446	-2.0297
52769	1974	1083	1843	1610.38	-0.554455	-9.55446	-2.0297
53409	1976	1083	1843	1629.91	-0.554455	-9.55446	-2.0297
8545	1985	1083	1843	2260.77	-0.554455	-9.55446	-2.0297
10529	1987	1083	1843	2321.32	-0.554455	-9.55446	-2.0297
23649	1988	1082	1843	721.71	-0.554455	-9.56436	-2.0297
60513	1997	1082	1843	1846.71	-0.554455	-9.56436	-2.0297
61409	1980	1081	1843	1874.05	-0.564356	-9.57426	-2.0297
1825	1975	1081	1843	2055.69	-0.564356	-9.57426	-2.0297
4641	1976	1081	1843	2141.63	-0.564356	-9.57426	-2.0297
28705	1978	1080	1843	876.007	-0.564356	-9.58416	-2.0297
1953	1978	1080	1843	2059.6	-0.564356	-9.58416	-2.0297
13473	1993	1080	1843	2411.16	-0.564356	-9.58416	-2.0297
28641	1987	1080	1843	2874.05	-0.564356	-9.58416	-2.0297
15649	1978	1079	1843	477.57	-0.564356	-9.59406	-2.0297
53729	1988	1079	1843	1639.68	-0.564356	-9.59406	-2.0297
16993	1980	1079	1843	2518.59	-0.564356	-9.59406	-2.0297
25633	1985	1079	1843	2782.26	-0.564356	-9.59406	-2.0297
44577	1983	1076	1843	3360.38	-0.564356	-9.62376	-2.0297
15713	1982	1075	1843	2479.52	-0.564356	-9.63366	-2.0297
27873	1987	1111	1842	2850.62	-0.564356	-9.27723	-2.0396
23329	1995	1104	1842	711.945	-0.564356	-9.34653	-2.0396
12577	1977	1102	1842	2383.82	-0.564356	-9.36634	-2.0396
42337	1990	1100	1842	1292.02	-0.564356	-9.38614	-2.0396
16161	1991	1100	1842	2493.19	-0.564356	-9.38614	-2.0396
51105	1981	1099	1842	1559.6	-0.564356	-9.39604	-2.0396
58145	1970	1099	1842	1774.44	-0.564356	-9.39604	-2.0396
21729	1982	1098	1842	663.116	-0.564356	-9.40594	-2.0396
5281	1988	1098	1842	2161.16	-0.564356	-9.40594	-2.0396
12513	1981	1098	1842	2381.87	-0.564356	-9.40594	-2.0396
40097	1980	1098	1842	3223.66	-0.564356	-9.40594	-2.0396
51489	1982	1097	1842	1571.32	-0.564356	-9.41584	-2.0396
3361	1994	1097	1842	2102.57	-0.564356	-9.41584	-2.0396
18721	1983	1096	1842	571.32	-0.564356	-9.42574	-2.0396
23457	1985	1096	1842	715.851	-0.564356	-9.42574	-2.0396
12449	1991	1096	1842	2379.91	-0.564356	-9.42574	-2.0396
44065	1973	1096	1842	3344.76	-0.564356	-9.42574	-2.0396
50017	1970	1095	1842	1526.4	-0.564356	-9.43564	-2.0396
64161	1972	1095	1842	1958.04	-0.564356	-9.43564	-2.0396
44513	1981	1094	1842	1358.43	-0.564356	-9.44554	-2.0396
64097	1987	1094	1842	1956.09	-0.564356	-9.44554	-2.0396
62305	2000	1093	1842	1901.4	-0.564356	-9.45545	-2.0396
16033	1983	1092	1842	489.288	-0.564356	-9.46535	-2.0396
37921	1977	1092	1842	1157.26	-0.564356	-9.46535	-2.0396
41377	1987	1092	1842	1262.73	-0.564356	-9.46535	-2.0396
64481	1983	1092	1842	1967.8	-0.564356	-9.46535	-2.0396
23073	1976	1092	1842	2704.13	-0.564356	-9.46535	-2.0396
20705	1988	1091	1842	631.866	-0.564356	-9.47525	-2.0396
8609	1984	1091	1842	2262.73	-0.564356	-9.47525	-2.0396
23201	1991	1091	1842	2708.04	-0.564356	-9.47525	-2.0396
25761	1992	1091	1842	2786.16	-0.564356	-9.47525	-2.0396
35041	1976	1091	1842	3069.37	-0.564356	-9.47525	-2.0396
40161	1979	1091	1842	3225.62	-0.564356	-9.47525	-2.0396
13153	1992	1090	1842	401.398	-0.564356	-9.48515	-2.0396
37473	1980	1090	1842	1143.59	-0.564356	-9.48515	-2.0396
5985	1973	1090	1842	2182.65	-0.574257	-9.48515	-2.0396
15137	1984	1090	1842	2461.94	-0.574257	-9.48515	-2.0396
12897	1981	1089	1842	393.585	-0.574257	-9.49505	-2.0396
34977	1984	1089	1842	1067.41	-0.574257	-9.49505	-2.0396
7393	1984	1089	1842	2225.62	-0.574257	-9.49505	-2.0396
25889	1984	1088	1842	790.07	-0.574257	-9.50495	-2.0396
6817	1977	1088	1842	2208.04	-0.574257	-9.50495	-2.0396
8481	1991	1088	1842	2258.82	-0.574257	-9.50495	-2.0396
16609	1984	1087	1842	506.866	-0.574257	-9.51485	-2.0396
50273	1984	1087	1842	1534.21	-0.574257	-9.51485	-2.0396
51617	1979	1087	1842	1575.23	-0.574257	-9.51485	-2.0396
865	1982	1087	1842	2026.4	-0.574257	-9.51485	-2.0396
10273	1980	1087	1842	2313.51	-0.574257	-9.51485	-2.0396
31073	1985	1087	1842	2948.27	-0.574257	-9.51485	-2.0396
24545	1989	1086	1842	749.054	-0.574257	-9.52475	-2.0396
29473	1976	1086	1842	899.445	-0.574257	-9.52475	-2.0396
46561	1989	1086	1842	1420.93	-0.574257	-9.52475	-2.0396
55073	1984	1086	1842	1680.69	-0.574257	-9.52475	-2.0396
5601	1972	1086	1842	2170.93	-0.574257	-9.52475	-2.0396
8353	1973	1086	1842	2254.91	-0.574257	-9.52475	-2.0396
36577	1984	1085	1842	1116.24	-0.574257	-9.53465	-2.0396
49761	1990	1085	1842	1518.59	-0.574257	-9.53465	-2.0396
53793	1984	1085	1842	1641.63	-0.574257	-9.53465	-2.0396
5729	1984	1085	1842	2174.84	-0.574257	-9.53465	-2.0396
28961	1988	1085	1842	2883.82	-0.574257	-9.53465	-2.0396
35105	1984	1084	1842	1071.32	-0.574257	-9.54455	-2.0396
801	1995	1084	1842	2024.44	-0.574257	-9.54455	-2.0396
15905	1990	1083	1842	485.382	-0.574257	-9.55446	-2.0396
24801	1984	1083	1842	756.866	-0.574257	-9.55446	-2.0396
24993	1983	1083	1842	762.726	-0.574257	-9.55446	-2.0396
44641	1979	1083	1842	1362.34	-0.574257	-9.55446	-2.0396
52449	1978	1083	1842	1600.62	-0.574257	-9.55446	-2.0396
12001	1973	1083	1842	2366.24	-0.574257	-9.55446	-2.0396
26657	1977	1082	1842	813.507	-0.574257	-9.56436	-2.0396
33953	1988	1082	1842	1036.16	-0.574257	-9.56436	-2.0396
38625	1988	1082	1842	1178.74	-0.574257	-9.56436	-2.0396
61985	1977	1082	1842	1891.63	-0.574257	-9.56436	-2.0396
417	1984	1082	1842	2012.73	-0.574257	-9.56436	-2.0396
5665	1989	1082	1842	2172.88	-0.574257	-9.56436	-2.0396
37601	1975	1081	1842	1147.49	-0.574257	-9.57426	-2.0396
26209	1980	1081	1842	2799.84	-0.574257	-9.57426	-2.0396
289	1984	1080	1842	2008.82	-0.574257	-9.58416	-2.0396
33569	1993	1080	1842	3024.44	-0.574257	-9.58416	-2.0396
43169	1988	1080	1842	3317.41	-0.574257	-9.58416	-2.0396
43553	1969	1080	1842	3329.13	-0.574257	-9.58416	-2.0396
24225	1996	1079	1842	739.288	-0.574257	-9.59406	-2.0396
41633	1975	1079	1842	1270.54	-0.574257	-9.59406	-2.0396
47969	1988	1078	1842	1463.9	-0.574257	-9.60396	-2.0396
48865	1985	1078	1842	1491.24	-0.574257	-9.60396	-2.0396
32673	1978	1078	1842	2997.1	-0.574257	-9.60396	-2.0396
34593	1967	1063	1842	3055.69	-0.574257	-9.75248	-2.0396
50913	1992	1104	1841	1553.74	-0.574257	-9.34653	-2.0495
53217	1975	1104	1841	1624.05	-0.574257	-9.34653	-2.0495
10913	1995	1103	1841	2333.04	-0.574257	-9.35644	-2.0495
4257	1995	1102	1841	2129.91	-0.574257	-9.36634	-2.0495
16417	1990	1101	1841	501.007	-0.574257	-9.37624	-2.0495
44513	1993	1101	1841	3358.43	-0.574257	-9.37624	-2.0495
22177	1980	1100	1841	2676.79	-0.574257	-9.38614	-2.0495
34657	1969	1100	1841	3057.65	-0.574257	-9.38614	-2.0495
49313	1983	1099	1841	1504.91	-0.574257	-9.39604	-2.0495
49889	1997	1099	1841	1522.49	-0.574257	-9.39604	-2.0495
32353	1981	1098	1841	987.335	-0.574257	-9.40594	-2.0495
33313	1996	1098	1841	1016.63	-0.574257	-9.40594	-2.0495
65249	1987	1098	1841	1991.24	-0.574257	-9.40594	-2.0495
5537	1967	1098	1841	2168.98	-0.574257	-9.40594	-2.0495
481	1977	1097	1841	2014.68	-0.574257	-9.41584	-2.0495
42593	1980	1097	1841	3299.84	-0.574257	-9.41584	-2.0495
27361	1994	1096	1841	834.991	-0.574257	-9.42574	-2.0495
53665	1981	1096	1841	1637.73	-0.574257	-9.42574	-2.0495
3297	1987	1095	1841	2100.62	-0.574257	-9.43564	-2.0495
15009	2000	1095	1841	2458.04	-0.574257	-9.43564	-2.0495
30369	1988	1095	1841	2926.79	-0.574257	-9.43564	-2.0495
16673	1979	1094	1841	508.82	-0.574257	-9.44554	-2.0495
17121	1995	1094	1841	522.491	-0.574257	-9.44554	-2.0495
45537	1982	1094	1841	1389.68	-0.574257	-9.44554	-2.0495
37089	1981	1093	1841	3131.87	-0.574257	-9.45545	-2.0495
14881	1984	1092	1841	454.132	-0.574257	-9.46535	-2.0495
23521	1989	1092	1841	717.804	-0.574257	-9.46535	-2.0495
28769	1992	1092	1841	877.96	-0.574257	-9.46535	-2.0495
38113	1987	1092	1841	1163.12	-0.574257	-9.46535	-2.0495
58977	1984	1092	1841	1799.84	-0.574257	-9.46535	-2.0495
62497	1977	1092	1841	1907.26	-0.574257	-9.46535	-2.0495
2529	1980	1092	1841	2077.18	-0.574257	-9.46535	-2.0495
17633	1994	1092	1841	2538.12	-0.574257	-9.46535	-2.0495
35681	1970	1092	1841	3088.9	-0.574257	-9.46535	-2.0495
36257	1979	1092	1841	3106.48	-0.574257	-9.46535	-2.0495
37793	1988	1092	1841	3153.35	-0.574257	-9.46535	-2.0495
14369	1984	1091	1841	438.507	-0.574257	-9.47525	-2.0495
20257	1975	1091	1841	618.195	-0.574257	-9.47525	-2.0495
21345	1978	1091	1841	651.398	-0.574257	-9.47525	-2.0495
35425	1976	1091	1841	1081.09	-0.574257	-9.47525	-2.0495
28449	1979	1091	1841	2868.19	-0.574257	-9.47525	-2.0495
15393	1995	1090	1841	469.757	-0.584158	-9.48515	-2.0495
16161	1979	1090	1841	493.195	-0.584158	-9.48515	-2.0495
5473	1977	1090	1841	2167.02	-0.584158	-9.48515	-2.0495
6305	1981	1090	1841	2192.41	-0.584158	-9.48515	-2.0495
15073	1978	1090	1841	2459.99	-0.584158	-9.48515	-2.0495
17185	1969	1090	1841	2524.44	-0.584158	-9.48515	-2.0495
18273	1968	1090	1841	2557.65	-0.584158	-9.48515	-2.0495
21601	1977	1090	1841	2659.21	-0.584158	-9.48515	-2.0495
27809	1985	1090	1841	2848.66	-0.584158	-9.48515	-2.0495
16289	1987	1089	1841	497.101	-0.584158	-9.49505	-2.0495
19809	1986	1089	1841	604.523	-0.584158	-9.49505	-2.0495
29921	1972	1089	1841	913.116	-0.584158	-9.49505	-2.0495
35233	1985	1089	1841	3075.23	-0.584158	-9.49505	-2.0495
22113	1990	1088	1841	674.835	-0.584158	-9.50495	-2.0495
43169	1978	1088	1841	1317.41	-0.584158	-9.50495	-2.0495
21025	1984	1087	1841	641.632	-0.584158	-9.51485	-2.0495
50145	1980	1087	1841	1530.3	-0.584158	-9.51485	-2.0495
63201	2000	1087	1841	1928.74	-0.584158	-9.51485	-2.0495
11425	1979	1087	1841	2348.66	-0.584158	-9.51485	-2.0495
29537	1979	1086	1841	901.398	-0.584158	-9.52475	-2.0495
38817	1987	1086	1841	1184.6	-0.584158	-9.52475	-2.0495
13153	1980	1086	1841	2401.4	-0.584158	-9.52475	-2.0495
17825	1982	1086	1841	2543.98	-0.584158	-9.52475	-2.0495
25697	1983	1086	1841	2784.21	-0.584158	-9.52475	-2.0495
40673	1969	1086	1841	3241.24	-0.584158	-9.52475	-2.0495
42721	1989	1085	1841	1303.74	-0.584158	-9.53465	-2.0495
45153	1981	1085	1841	1377.96	-0.584158	-9.53465	-2.0495
55713	1983	1085	1841	1700.23	-0.584158	-9.53465	-2.0495
56481	1972	1085	1841	1723.66	-0.584158	-9.53465	-2.0495
59041	1985	1085	1841	1801.79	-0.584158	-9.53465	-2.0495
22241	1987	1085	1841	2678.74	-0.584158	-9.53465	-2.0495
26081	1982	1085	1841	2795.93	-0.584158	-9.53465	-2.0495
26593	1986	1085	1841	2811.55	-0.584158	-9.53465	-2.0495
49185	1977	1084	1841	1501.01	-0.584158	-9.54455	-2.0495
56737	1971	1084	1841	1731.48	-0.584158	-9.54455	-2.0495
28001	1986	1084	1841	2854.52	-0.584158	-9.54455	-2.0495
32353	1989	1084	1841	2987.34	-0.584158	-9.54455	-2.0495
36449	1976	1084	1841	3112.34	-0.584158	-9.54455	-2.0495
27169	1983	1083	1841	829.132	-0.584158	-9.55446	-2.0495
39841	1979	1083	1841	1215.85	-0.584158	-9.55446	-2.0495
20193	1984	1082	1841	616.241	-0.584158	-9.56436	-2.0495
35937	1976	1082	1841	1096.71	-0.584158	-9.56436	-2.0495
47649	1977	1082	1841	1454.13	-0.584158	-9.56436	-2.0495
57569	1992	1082	1841	1756.87	-0.584158	-9.56436	-2.0495
57633	1977	1082	1841	1758.82	-0.584158	-9.56436	-2.0495
55905	1984	1080	1841	1706.09	-0.584158	-9.58416	-2.0495
2657	1982	1080	1841	2081.09	-0.584158	-9.58416	-2.0495
34209	1990	1080	1841	3043.98	-0.584158	-9.58416	-2.0495
36385	1990	1080	1841	3110.38	-0.584158	-9.58416	-2.0495
44833	1983	1080	1841	3368.19	-0.584158	-9.58416	-2.0495
28001	1988	1079	1841	854.523	-0.584158	-9.59406	-2.0495
4833	1985	1079	1841	2147.49	-0.584158	-9.59406	-2.0495
25313	1982	1078	1841	772.491	-0.584158	-9.60396	-2.0495
34849	1980	1078	1841	1063.51	-0.584158	-9.60396	-2.0495
30177	1981	1077	1841	920.929	-0.584158	-9.61386	-2.0495
22049	1992	1076	1841	672.882	-0.584158	-9.62376	-2.0495
9313	1986	1073	1841	2284.21	-0.584158	-9.65347	-2.0495
32097	1971	1109	1840	2979.52	-0.584158	-9.29703	-2.05941
2721	1981	1108	1840	2083.04	-0.584158	-9.30693	-2.05941
39457	1970	1104	1840	1204.13	-0.584158	-9.34653	-2.05941
46881	1986	1101	1840	1430.69	-0.584158	-9.37624	-2.05941
46497	1981	1100	1840	1418.98	-0.584158	-9.38614	-2.05941
59297	1976	1100	1840	1809.6	-0.584158	-9.38614	-2.05941
14369	1977	1100	1840	2438.51	-0.584158	-9.38614	-2.05941
20001	1976	1100	1840	2610.38	-0.584158	-9.38614	-2.05941
24993	1987	1099	1840	2762.73	-0.584158	-9.39604	-2.05941
42529	1984	1099	1840	3297.88	-0.584158	-9.39604	-2.05941
13601	1991	1098	1840	415.07	-0.584158	-9.40594	-2.05941
34209	1984	1098	1840	1043.98	-0.584158	-9.40594	-2.05941
42785	1989	1098	1840	1305.69	-0.584158	-9.40594	-2.05941
35105	1985	1098	1840	3071.32	-0.584158	-9.40594	-2.05941
41761	1966	1098	1840	3274.44	-0.584158	-9.40594	-2.05941
20129	1984	1097	1840	614.288	-0.594059	-9.41584	-2.05941
20449	1976	1097	1840	624.054	-0.594059	-9.41584	-2.05941
33505	1991	1097	1840	1022.49	-0.594059	-9.41584	-2.05941
19873	1971	1096	1840	606.476	-0.594059	-9.42574	-2.05941
51233	1979	1096	1840	1563.51	-0.594059	-9.42574	-2.05941
17505	1983	1096	1840	2534.21	-0.594059	-9.42574	-2.05941
28321	1983	1095	1840	864.288	-0.594059	-9.43564	-2.05941
40481	1983	1095	1840	1235.38	-0.594059	-9.43564	-2.05941
42145	1981	1095	1840	1286.16	-0.594059	-9.43564	-2.05941
61665	1993	1095	1840	1881.87	-0.594059	-9.43564	-2.05941
24609	1968	1095	1840	2751.01	-0.594059	-9.43564	-2.05941
54113	1987	1094	1840	1651.4	-0.594059	-9.44554	-2.05941
15521	1991	1094	1840	2473.66	-0.594059	-9.44554	-2.05941
41441	1984	1094	1840	3264.68	-0.594059	-9.44554	-2.05941
24417	1976	1093	1840	745.148	-0.594059	-9.45545	-2.05941
50593	1988	1093	1840	1543.98	-0.594059	-9.45545	-2.05941
52065	1979	1093	1840	1588.9	-0.594059	-9.45545	-2.05941
53281	2008	1093	1840	1626.01	-0.594059	-9.45545	-2.05941
59361	1986	1093	1840	1811.55	-0.594059	-9.45545	-2.05941
44961	1976	1092	1840	1372.1	-0.594059	-9.46535	-2.05941
59233	1991	1092	1840	1807.65	-0.594059	-9.46535	-2.05941
61537	1992	1092	1840	1877.96	-0.594059	-9.46535	-2.05941
18337	1980	1092	1840	2559.6	-0.594059	-9.46535	-2.05941
27425	1986	1092	1840	2836.94	-0.594059	-9.46535	-2.05941
31329	1978	1092	1840	2956.09	-0.594059	-9.46535	-2.05941
40609	1981	1092	1840	3239.29	-0.594059	-9.46535	-2.05941
13729	1993	1091	1840	418.976	-0.594059	-9.47525	-2.05941
17377	1992	1091	1840	530.304	-0.594059	-9.47525	-2.05941
53089	1980	1091	1840	1620.15	-0.594059	-9.47525	-2.05941
53537	1992	1091	1840	1633.82	-0.594059	-9.47525	-2.05941
58721	1996	1091	1840	1792.02	-0.594059	-9.47525	-2.05941
545	1984	1091	1840	2016.63	-0.594059	-9.47525	-2.05941
44321	1980	1091	1840	3352.57	-0.594059	-9.47525	-2.05941
13345	1990	1090	1840	407.257	-0.594059	-9.48515	-2.05941
25377	1977	1090	1840	774.445	-0.594059	-9.48515	-2.05941
36385	1989	1090	1840	1110.38	-0.594059	-9.48515	-2.05941
57761	1974	1090	1840	1762.73	-0.594059	-9.48515	-2.05941
19681	1984	1090	1840	2600.62	-0.594059	-9.48515	-2.05941
23265	1982	1089	1840	709.991	-0.594059	-9.49505	-2.05941
52257	1988	1089	1840	1594.76	-0.594059	-9.49505	-2.05941
53153	1974	1089	1840	1622.1	-0.594059	-9.49505	-2.05941
27745	1971	1089	1840	2846.71	-0.594059	-9.49505	-2.05941
27297	1975	1088	1840	833.038	-0.594059	-9.50495	-2.05941
33057	1985	1088	1840	1008.82	-0.594059	-9.50495	-2.05941
52001	1982	1088	1840	1586.94	-0.594059	-9.50495	-2.05941
63393	1980	1088	1840	1934.6	-0.594059	-9.50495	-2.05941
929	1974	1088	1840	2028.35	-0.594059	-9.50495	-2.05941
8417	1984	1088	1840	2256.87	-0.594059	-9.50495	-2.05941
19169	1973	1088	1840	2584.99	-0.594059	-9.50495	-2.05941
19233	1977	1088	1840	2586.94	-0.594059	-9.50495	-2.05941
21793	1977	1088	1840	2665.07	-0.594059	-9.50495	-2.05941
32929	1982	1088	1840	3004.91	-0.594059	-9.50495	-2.05941
42081	1989	1088	1840	3284.21	-0.594059	-9.50495	-2.05941
42209	1979	1088	1840	3288.12	-0.594059	-9.50495	-2.05941
26081	1996	1087	1840	795.929	-0.594059	-9.51485	-2.05941
30625	1979	1087	1840	934.601	-0.594059	-9.51485	-2.05941
36769	1970	1087	1840	1122.1	-0.594059	-9.51485	-2.05941
43681	1982	1087	1840	3333.04	-0.594059	-9.51485	-2.05941
35233	1980	1086	1840	1075.23	-0.594059	-9.52475	-2.05941
26337	1997	1086	1840	2803.74	-0.594059	-9.52475	-2.05941
31841	1961	1086	1840	2971.71	-0.594059	-9.52475	-2.05941
34849	1986	1086	1840	3063.51	-0.594059	-9.52475	-2.05941
11553	1979	1085	1840	352.57	-0.594059	-9.53465	-2.05941
20065	1977	1085	1840	612.335	-0.594059	-9.53465	-2.05941
48737	1984	1085	1840	1487.34	-0.594059	-9.53465	-2.05941
7329	1963	1085	1840	2223.66	-0.594059	-9.53465	-2.05941
9185	1985	1085	1840	2280.3	-0.594059	-9.53465	-2.05941
21729	1980	1085	1840	2663.12	-0.594059	-9.53465	-2.05941
25249	1991	1085	1840	2770.54	-0.594059	-9.53465	-2.05941
35297	1995	1085	1840	3077.18	-0.594059	-9.53465	-2.05941
10145	1985	1084	1840	2309.6	-0.594059	-9.54455	-2.05941
12385	1984	1084	1840	2377.96	-0.594059	-9.54455	-2.05941
29345	1979	1084	1840	2895.54	-0.594059	-9.54455	-2.05941
33761	1977	1084	1840	3030.3	-0.594059	-9.54455	-2.05941
20513	1984	1083	1840	626.007	-0.594059	-9.55446	-2.05941
52513	1982	1083	1840	1602.57	-0.594059	-9.55446	-2.05941
3681	1989	1082	1840	2112.34	-0.594059	-9.56436	-2.05941
4705	1979	1082	1840	2143.59	-0.594059	-9.56436	-2.05941
20193	1983	1082	1840	2616.24	-0.594059	-9.56436	-2.05941
24673	1978	1081	1840	752.96	-0.594059	-9.57426	-2.05941
40929	1982	1080	1840	1249.05	-0.594059	-9.58416	-2.05941
64353	1992	1079	1840	1963.9	-0.594059	-9.59406	-2.05941
97	1990	1079	1840	2002.96	-0.594059	-9.59406	-2.05941
34529	1978	1079	1840	3053.74	-0.594059	-9.59406	-2.05941
27361	1969	1076	1840	2834.99	-0.594059	-9.62376	-2.05941
1377	1982	1073	1840	2042.02	-0.594059	-9.65347	-2.05941
11809	1978	1068	1840	2360.38	-0.594059	-9.70297	-2.05941
45601	1980	1110	1839	1391.63	-0.594059	-9.28713	-2.06931
37281	1982	1106	1839	1137.73	-0.594059	-9.32673	-2.06931
54305	1992	1105	1839	1657.26	-0.594059	-9.33663	-2.06931
40481	1992	1105	1839	3235.38	-0.594059	-9.33663	-2.06931
6049	1987	1104	1839	2184.6	-0.594059	-9.34653	-2.06931
3489	1985	1102	1839	2106.48	-0.594059	-9.36634	-2.06931
21857	1983	1101	1839	667.023	-0.594059	-9.37624	-2.06931
27425	1987	1101	1839	836.945	-0.594059	-9.37624	-2.06931
12257	1991	1101	1839	2374.05	-0.594059	-9.37624	-2.06931
29601	1983	1101	1839	2903.35	-0.594059	-9.37624	-2.06931
27809	1993	1100	1839	848.663	-0.594059	-9.38614	-2.06931
36449	1988	1100	1839	1112.34	-0.594059	-9.38614	-2.06931
29985	1989	1100	1839	2915.07	-0.594059	-9.38614	-2.06931
28641	1979	1099	1839	874.054	-0.594059	-9.39604	-2.06931
46945	1989	1099	1839	1432.65	-0.594059	-9.39604	-2.06931
18209	1985	1098	1839	2555.69	-0.594059	-9.40594	-2.06931
18721	1980	1098	1839	2571.32	-0.594059	-9.40594	-2.06931
42209	1984	1097	1839	1288.12	-0.594059	-9.41584	-2.06931
22817	1987	1097	1839	2696.32	-0.594059	-9.41584	-2.06931
43809	1986	1097	1839	3336.94	-0.594059	-9.41584	-2.06931
27489	1965	1096	1839	838.898	-0.594059	-9.42574	-2.06931
36257	1984	1096	1839	1106.48	-0.594059	-9.42574	-2.06931
2849	1979	1096	1839	2086.94	-0.594059	-9.42574	-2.06931
5409	1981	1096	1839	2165.07	-0.594059	-9.42574	-2.06931
6177	1976	1096	1839	2188.51	-0.594059	-9.42574	-2.06931
19105	1982	1096	1839	2583.04	-0.594059	-9.42574	-2.06931
23009	1978	1095	1839	702.179	-0.594059	-9.43564	-2.06931
32225	1981	1095	1839	983.429	-0.594059	-9.43564	-2.06931
45473	1984	1095	1839	1387.73	-0.594059	-9.43564	-2.06931
45793	1983	1095	1839	1397.49	-0.594059	-9.43564	-2.06931
48417	1975	1095	1839	1477.57	-0.594059	-9.43564	-2.06931
1505	1982	1095	1839	2045.93	-0.594059	-9.43564	-2.06931
5089	1973	1095	1839	2155.3	-0.594059	-9.43564	-2.06931
10081	1981	1095	1839	2307.65	-0.594059	-9.43564	-2.06931
23393	1980	1095	1839	2713.9	-0.60396	-9.43564	-2.06931
29537	1998	1095	1839	2901.4	-0.60396	-9.43564	-2.06931
29665	1981	1095	1839	2905.3	-0.60396	-9.43564	-2.06931
38497	1980	1095	1839	3174.84	-0.60396	-9.43564	-2.06931
26209	1976	1094	1839	799.835	-0.60396	-9.44554	-2.06931
48609	1983	1094	1839	1483.43	-0.60396	-9.44554	-2.06931
59937	1982	1094	1839	1829.13	-0.60396	-9.44554	-2.06931
62049	1991	1094	1839	1893.59	-0.60396	-9.44554	-2.06931
24737	1983	1094	1839	2754.91	-0.60396	-9.44554	-2.06931
30817	1990	1094	1839	2940.46	-0.60396	-9.44554	-2.06931
34337	1985	1094	1839	3047.88	-0.60396	-9.44554	-2.06931
37985	1979	1094	1839	3159.21	-0.60396	-9.44554	-2.06931
32865	1987	1093	1839	1002.96	-0.60396	-9.45545	-2.06931
54433	1969	1093	1839	1661.16	-0.60396	-9.45545	-2.06931
23841	1978	1093	1839	2727.57	-0.60396	-9.45545	-2.06931
33505	1981	1093	1839	3022.49	-0.60396	-9.45545	-2.06931
42017	1992	1093	1839	3282.26	-0.60396	-9.45545	-2.06931
21409	1987	1092	1839	653.351	-0.60396	-9.46535	-2.06931
29089	1976	1092	1839	887.726	-0.60396	-9.46535	-2.06931
21985	1985	1092	1839	2670.93	-0.60396	-9.46535	-2.06931
40289	1980	1092	1839	3229.52	-0.60396	-9.46535	-2.06931
43617	1980	1091	1839	1331.09	-0.60396	-9.47525	-2.06931
54369	1984	1091	1839	1659.21	-0.60396	-9.47525	-2.06931
62817	1977	1091	1839	1917.02	-0.60396	-9.47525	-2.06931
15393	1975	1091	1839	2469.76	-0.60396	-9.47525	-2.06931
16289	1986	1091	1839	2497.1	-0.60396	-9.47525	-2.06931
28193	1988	1091	1839	2860.38	-0.60396	-9.47525	-2.06931
32865	1981	1091	1839	3002.96	-0.60396	-9.47525	-2.06931
30369	1996	1090	1839	926.788	-0.60396	-9.48515	-2.06931
59105	1986	1090	1839	1803.74	-0.60396	-9.48515	-2.06931
8097	1967	1090	1839	2247.1	-0.60396	-9.48515	-2.06931
20897	1978	1090	1839	2637.73	-0.60396	-9.48515	-2.06931
31393	1970	1089	1839	958.038	-0.60396	-9.49505	-2.06931
34081	1982	1089	1839	1040.07	-0.60396	-9.49505	-2.06931
32033	1985	1089	1839	2977.57	-0.60396	-9.49505	-2.06931
41697	1984	1088	1839	1272.49	-0.60396	-9.50495	-2.06931
37025	1980	1088	1839	3129.91	-0.60396	-9.50495	-2.06931
57057	1978	1087	1839	1741.24	-0.60396	-9.51485	-2.06931
57121	1976	1087	1839	1743.19	-0.60396	-9.51485	-2.06931
11105	1989	1087	1839	2338.9	-0.60396	-9.51485	-2.06931
17441	1992	1087	1839	2532.26	-0.60396	-9.51485	-2.06931
32417	2004	1087	1839	2989.29	-0.60396	-9.51485	-2.06931
32609	1986	1087	1839	2995.15	-0.60396	-9.51485	-2.06931
15265	1971	1086	1839	465.851	-0.60396	-9.52475	-2.06931
35297	1984	1086	1839	1077.18	-0.60396	-9.52475	-2.06931
35553	1990	1086	1839	1084.99	-0.60396	-9.52475	-2.06931
44705	1988	1086	1839	1364.29	-0.60396	-9.52475	-2.06931
58849	1986	1086	1839	1795.93	-0.60396	-9.52475	-2.06931
21153	1974	1086	1839	2645.54	-0.60396	-9.52475	-2.06931
26657	1987	1086	1839	2813.51	-0.60396	-9.52475	-2.06931
19297	1989	1085	1839	588.898	-0.60396	-9.53465	-2.06931
21153	1983	1085	1839	645.538	-0.60396	-9.53465	-2.06931
28577	1980	1085	1839	872.101	-0.60396	-9.53465	-2.06931
32801	1976	1085	1839	1001.01	-0.60396	-9.53465	-2.06931
25825	1986	1084	1839	788.116	-0.60396	-9.54455	-2.06931
36641	1985	1084	1839	1118.19	-0.60396	-9.54455	-2.06931
8993	1974	1084	1839	2274.44	-0.60396	-9.54455	-2.06931
56865	1988	1083	1839	1735.38	-0.60396	-9.55446	-2.06931
22625	1980	1083	1839	2690.46	-0.60396	-9.55446	-2.06931
32993	1984	1083	1839	3006.87	-0.60396	-9.55446	-2.06931
36321	1982	1083	1839	3108.43	-0.60396	-9.55446	-2.06931
43489	1975	1083	1839	3327.18	-0.60396	-9.55446	-2.06931
22497	2001	1082	1839	686.554	-0.60396	-9.56436	-2.06931
38369	1985	1082	1839	1170.93	-0.60396	-9.56436	-2.06931
64673	1980	1082	1839	1973.66	-0.60396	-9.56436	-2.06931
7521	1990	1082	1839	2229.52	-0.60396	-9.56436	-2.06931
11041	1977	1082	1839	2336.94	-0.60396	-9.56436	-2.06931
18849	1982	1082	1839	2575.23	-0.60396	-9.56436	-2.06931
59169	1984	1080	1839	1805.69	-0.60396	-9.58416	-2.06931
19041	1976	1080	1839	2581.09	-0.60396	-9.58416	-2.06931
22113	1978	1080	1839	2674.84	-0.60396	-9.58416	-2.06931
26017	1994	1079	1839	793.976	-0.60396	-9.59406	-2.06931
27041	1992	1079	1839	825.226	-0.60396	-9.59406	-2.06931
37601	1988	1079	1839	3147.49	-0.60396	-9.59406	-2.06931
13537	1978	1078	1839	413.116	-0.60396	-9.60396	-2.06931
54753	1978	1077	1839	1670.93	-0.60396	-9.61386	-2.06931
44769	1990	1076	1839	1366.24	-0.60396	-9.62376	-2.06931
22497	1972	1076	1839	2686.55	-0.60396	-9.62376	-2.06931
19617	1988	1075	1839	2598.66	-0.60396	-9.63366	-2.06931
41953	1977	1075	1839	3280.3	-0.60396	-9.63366	-2.06931
12321	1984	1104	1838	2376.01	-0.60396	-9.34653	-2.07921
14753	1973	1104	1838	2450.23	-0.613861	-9.34653	-2.07921
21985	1986	1103	1838	670.929	-0.613861	-9.35644	-2.07921
20321	1982	1102	1838	620.148	-0.613861	-9.36634	-2.07921
29409	1983	1102	1838	2897.49	-0.613861	-9.36634	-2.07921
14625	1985	1101	1838	446.32	-0.613861	-9.37624	-2.07921
28961	1994	1101	1838	883.82	-0.613861	-9.37624	-2.07921
29409	1976	1100	1838	897.491	-0.613861	-9.38614	-2.07921
60321	1979	1099	1838	1840.85	-0.613861	-9.39604	-2.07921
41249	1984	1099	1838	3258.82	-0.613861	-9.39604	-2.07921
25697	1984	1098	1838	784.21	-0.613861	-9.40594	-2.07921
53025	1980	1098	1838	1618.19	-0.613861	-9.40594	-2.07921
5345	1982	1098	1838	2163.12	-0.613861	-9.40594	-2.07921
31713	1990	1098	1838	2967.8	-0.613861	-9.40594	-2.07921
37729	1979	1098	1838	3151.4	-0.613861	-9.40594	-2.07921
32481	1987	1097	1838	991.241	-0.613861	-9.41584	-2.07921
34145	1987	1097	1838	1042.02	-0.613861	-9.41584	-2.07921
39585	1983	1097	1838	1208.04	-0.613861	-9.41584	-2.07921
20321	1970	1097	1838	2620.15	-0.613861	-9.41584	-2.07921
36065	1980	1096	1838	1100.62	-0.613861	-9.42574	-2.07921
39393	1992	1096	1838	1202.18	-0.613861	-9.42574	-2.07921
11169	1978	1096	1838	2340.85	-0.613861	-9.42574	-2.07921
32289	1975	1096	1838	2985.38	-0.613861	-9.42574	-2.07921
39969	1987	1096	1838	3219.76	-0.613861	-9.42574	-2.07921
31649	1985	1095	1838	965.851	-0.613861	-9.43564	-2.07921
33761	1989	1095	1838	1030.3	-0.613861	-9.43564	-2.07921
54881	1988	1095	1838	1674.84	-0.613861	-9.43564	-2.07921
29857	1987	1095	1838	2911.16	-0.613861	-9.43564	-2.07921
30753	1981	1095	1838	2938.51	-0.613861	-9.43564	-2.07921
52321	1992	1094	1838	1596.71	-0.613861	-9.44554	-2.07921
24353	1991	1093	1838	743.195	-0.613861	-9.45545	-2.07921
63777	1976	1093	1838	1946.32	-0.613861	-9.45545	-2.07921
7585	1983	1093	1838	2231.48	-0.613861	-9.45545	-2.07921
8673	1969	1093	1838	2264.68	-0.613861	-9.45545	-2.07921
36193	1977	1093	1838	3104.52	-0.613861	-9.45545	-2.07921
21537	1988	1092	1838	657.257	-0.613861	-9.46535	-2.07921
40097	1969	1092	1838	1223.66	-0.613861	-9.46535	-2.07921
47457	1980	1092	1838	1448.27	-0.613861	-9.46535	-2.07921
19425	1981	1092	1838	2592.8	-0.613861	-9.46535	-2.07921
22689	1986	1092	1838	2692.41	-0.613861	-9.46535	-2.07921
44129	1975	1092	1838	3346.71	-0.613861	-9.46535	-2.07921
25761	1982	1091	1838	786.163	-0.613861	-9.47525	-2.07921
47201	1980	1091	1838	1440.46	-0.613861	-9.47525	-2.07921
55777	1971	1091	1838	1702.18	-0.613861	-9.47525	-2.07921
2977	1980	1091	1838	2090.85	-0.613861	-9.47525	-2.07921
7457	1983	1091	1838	2227.57	-0.613861	-9.47525	-2.07921
16545	1996	1090	1838	504.913	-0.613861	-9.48515	-2.07921
23393	1979	1090	1838	713.898	-0.613861	-9.48515	-2.07921
25441	1984	1090	1838	776.398	-0.613861	-9.48515	-2.07921
34017	1985	1090	1838	1038.12	-0.613861	-9.48515	-2.07921
36705	1989	1090	1838	1120.15	-0.613861	-9.48515	-2.07921
57313	1980	1090	1838	1749.05	-0.613861	-9.48515	-2.07921
62433	1971	1090	1838	1905.3	-0.613861	-9.48515	-2.07921
4321	1979	1090	1838	2131.87	-0.613861	-9.48515	-2.07921
39841	1984	1090	1838	3215.85	-0.613861	-9.48515	-2.07921
18593	1985	1089	1838	567.413	-0.613861	-9.49505	-2.07921
61281	1982	1089	1838	1870.15	-0.613861	-9.49505	-2.07921
21793	1967	1088	1838	665.07	-0.613861	-9.50495	-2.07921
50977	1994	1088	1838	1555.69	-0.613861	-9.50495	-2.07921
64993	1981	1088	1838	1983.43	-0.613861	-9.50495	-2.07921
37665	1981	1088	1838	3149.44	-0.613861	-9.50495	-2.07921
32417	1978	1087	1838	989.288	-0.613861	-9.51485	-2.07921
33953	1983	1087	1838	3036.16	-0.613861	-9.51485	-2.07921
38177	1972	1087	1838	3165.07	-0.613861	-9.51485	-2.07921
57505	1985	1086	1838	1754.91	-0.613861	-9.52475	-2.07921
19745	1978	1086	1838	2602.57	-0.613861	-9.52475	-2.07921
43297	1981	1086	1838	3321.32	-0.613861	-9.52475	-2.07921
46625	1982	1085	1838	1422.88	-0.613861	-9.53465	-2.07921
24289	1990	1085	1838	2741.24	-0.613861	-9.53465	-2.07921
44129	1982	1084	1838	1346.71	-0.613861	-9.54455	-2.07921
49953	1986	1084	1838	1524.44	-0.613861	-9.54455	-2.07921
7649	1982	1084	1838	2233.43	-0.613861	-9.54455	-2.07921
11361	1982	1084	1838	2346.71	-0.613861	-9.54455	-2.07921
16609	1971	1084	1838	2506.87	-0.613861	-9.54455	-2.07921
47137	1977	1083	1838	1438.51	-0.613861	-9.55446	-2.07921
1569	1984	1083	1838	2047.88	-0.613861	-9.55446	-2.07921
25249	1984	1082	1838	770.538	-0.613861	-9.56436	-2.07921
26401	1982	1081	1838	2805.69	-0.613861	-9.57426	-2.07921
29857	1979	1080	1838	911.163	-0.613861	-9.58416	-2.07921
31713	1979	1078	1838	967.804	-0.613861	-9.60396	-2.07921
41761	1974	1077	1838	1274.44	-0.613861	-9.61386	-2.07921
42529	1982	1076	1838	1297.88	-0.613861	-9.62376	-2.07921
63585	1974	1076	1838	1940.46	-0.613861	-9.62376	-2.07921
15905	1976	1076	1838	2485.38	-0.613861	-9.62376	-2.07921
13281	1989	1074	1838	2405.3	-0.613861	-9.64356	-2.07921
50721	1984	1110	1837	1547.88	-0.613861	-9.28713	-2.08911
20961	1987	1105	1837	2639.68	-0.613861	-9.33663	-2.08911
35681	1984	1103	1837	1088.9	-0.613861	-9.35644	-2.08911
15009	1982	1100	1837	458.038	-0.613861	-9.38614	-2.08911
5217	1986	1100	1837	2159.21	-0.613861	-9.38614	-2.08911
26849	1978	1100	1837	2819.37	-0.613861	-9.38614	-2.08911
21665	1981	1098	1837	2661.16	-0.613861	-9.40594	-2.08911
19361	1964	1097	1837	590.851	-0.613861	-9.41584	-2.08911
38753	1989	1097	1837	1182.65	-0.613861	-9.41584	-2.08911
54689	1974	1097	1837	1668.98	-0.613861	-9.41584	-2.08911
6497	1972	1097	1837	2198.27	-0.613861	-9.41584	-2.08911
23777	1978	1097	1837	2725.62	-0.613861	-9.41584	-2.08911
49633	1984	1096	1837	1514.68	-0.623762	-9.42574	-2.08911
12257	1970	1095	1837	374.054	-0.623762	-9.43564	-2.08911
20385	1985	1095	1837	622.101	-0.623762	-9.43564	-2.08911
19553	1978	1095	1837	2596.71	-0.623762	-9.43564	-2.08911
37409	1975	1094	1837	1141.63	-0.623762	-9.44554	-2.08911
29921	1990	1094	1837	2913.12	-0.623762	-9.44554	-2.08911
43041	1975	1094	1837	3313.51	-0.623762	-9.44554	-2.08911
11425	1988	1093	1837	348.663	-0.623762	-9.45545	-2.08911
11617	1986	1093	1837	354.523	-0.623762	-9.45545	-2.08911
18465	1984	1093	1837	563.507	-0.623762	-9.45545	-2.08911
48353	1988	1093	1837	1475.62	-0.623762	-9.45545	-2.08911
64801	1990	1093	1837	1977.57	-0.623762	-9.45545	-2.08911
64865	1983	1093	1837	1979.52	-0.623762	-9.45545	-2.08911
46049	1994	1092	1837	1405.3	-0.623762	-9.46535	-2.08911
57697	1988	1092	1837	1760.77	-0.623762	-9.46535	-2.08911
20577	1968	1091	1837	627.96	-0.623762	-9.47525	-2.08911
45217	1970	1091	1837	1379.91	-0.623762	-9.47525	-2.08911
28065	1986	1091	1837	2856.48	-0.623762	-9.47525	-2.08911
31393	1981	1091	1837	2958.04	-0.623762	-9.47525	-2.08911
40609	1982	1090	1837	1239.29	-0.623762	-9.48515	-2.08911
52193	1989	1090	1837	1592.8	-0.623762	-9.48515	-2.08911
673	1980	1090	1837	2020.54	-0.623762	-9.48515	-2.08911
18977	1976	1090	1837	2579.13	-0.623762	-9.48515	-2.08911
45281	1985	1089	1837	1381.87	-0.623762	-9.49505	-2.08911
58209	1987	1089	1837	1776.4	-0.623762	-9.49505	-2.08911
65377	1979	1089	1837	1995.15	-0.623762	-9.49505	-2.08911
29793	1980	1089	1837	2909.21	-0.623762	-9.49505	-2.08911
46689	1979	1088	1837	1424.84	-0.623762	-9.50495	-2.08911
56929	1971	1088	1837	1737.34	-0.623762	-9.50495	-2.08911
7201	1994	1088	1837	2219.76	-0.623762	-9.50495	-2.08911
30881	1985	1088	1837	2942.41	-0.623762	-9.50495	-2.08911
41121	1987	1088	1837	3254.91	-0.623762	-9.50495	-2.08911
33249	1985	1087	1837	1014.68	-0.623762	-9.51485	-2.08911
48097	1976	1087	1837	1467.8	-0.623762	-9.51485	-2.08911
60001	1982	1087	1837	1831.09	-0.623762	-9.51485	-2.08911
1185	1987	1087	1837	2036.16	-0.623762	-9.51485	-2.08911
1889	1989	1087	1837	2057.65	-0.623762	-9.51485	-2.08911
6881	1986	1087	1837	2209.99	-0.623762	-9.51485	-2.08911
19489	1984	1087	1837	2594.76	-0.623762	-9.51485	-2.08911
36705	1987	1087	1837	3120.15	-0.623762	-9.51485	-2.08911
40929	1971	1087	1837	3249.05	-0.623762	-9.51485	-2.08911
14561	1980	1086	1837	444.366	-0.623762	-9.52475	-2.08911
36193	1982	1086	1837	1104.52	-0.623762	-9.52475	-2.08911
14689	1965	1086	1837	2448.27	-0.623762	-9.52475	-2.08911
19937	1992	1086	1837	2608.43	-0.623762	-9.52475	-2.08911
55521	1989	1085	1837	1694.37	-0.623762	-9.53465	-2.08911
43105	1993	1084	1837	1315.46	-0.623762	-9.54455	-2.08911
60385	1976	1084	1837	1842.8	-0.623762	-9.54455	-2.08911
3553	1977	1084	1837	2108.43	-0.623762	-9.54455	-2.08911
16481	1990	1084	1837	2502.96	-0.623762	-9.54455	-2.08911
26913	1979	1084	1837	2821.32	-0.623762	-9.54455	-2.08911
36513	1992	1084	1837	3114.29	-0.623762	-9.54455	-2.08911
38049	1976	1084	1837	3161.16	-0.623762	-9.54455	-2.08911
51169	1992	1083	1837	1561.55	-0.623762	-9.55446	-2.08911
25569	1975	1083	1837	2780.3	-0.623762	-9.55446	-2.08911
16737	1970	1082	1837	510.773	-0.623762	-9.56436	-2.08911
11553	1981	1082	1837	2352.57	-0.623762	-9.56436	-2.08911
38625	1988	1082	1837	3178.74	-0.623762	-9.56436	-2.08911
40353	1982	1082	1837	3231.48	-0.623762	-9.56436	-2.08911
27937	1985	1081	1837	852.57	-0.623762	-9.57426	-2.08911
61025	1988	1081	1837	1862.34	-0.623762	-9.57426	-2.08911
34721	1985	1081	1837	3059.6	-0.623762	-9.57426	-2.08911
18145	1987	1080	1837	553.741	-0.623762	-9.58416	-2.08911
17953	1978	1080	1837	2547.88	-0.623762	-9.58416	-2.08911
14433	1991	1079	1837	440.46	-0.623762	-9.59406	-2.08911
61089	1986	1079	1837	1864.29	-0.623762	-9.59406	-2.08911
12065	1980	1079	1837	2368.19	-0.623762	-9.59406	-2.08911
49697	1968	1074	1837	1516.63	-0.623762	-9.64356	-2.08911
35809	1981	1073	1837	3092.8	-0.623762	-9.65347	-2.08911
18273	1975	1105	1836	557.648	-0.623762	-9.33663	-2.09901
12577	1986	1102	1836	383.82	-0.623762	-9.36634	-2.09901
57825	1966	1102	1836	1764.68	-0.623762	-9.36634	-2.09901
27105	1983	1100	1836	827.179	-0.623762	-9.38614	-2.09901
8801	1989	1100	1836	2268.59	-0.623762	-9.38614	-2.09901
52833	1987	1099	1836	1612.34	-0.623762	-9.39604	-2.09901
4193	1961	1098	1836	2127.96	-0.623762	-9.40594	-2.09901
57889	1995	1096	1836	1766.63	-0.623762	-9.42574	-2.09901
39009	1987	1095	1836	1190.46	-0.623762	-9.43564	-2.09901
41569	1981	1095	1836	1268.59	-0.623762	-9.43564	-2.09901
44897	1994	1095	1836	1370.15	-0.623762	-9.43564	-2.09901
18017	1987	1095	1836	2549.84	-0.623762	-9.43564	-2.09901
14689	1974	1094	1836	448.273	-0.623762	-9.44554	-2.09901
17505	1981	1094	1836	534.21	-0.623762	-9.44554	-2.09901
51937	1993	1094	1836	1584.99	-0.623762	-9.44554	-2.09901
54817	1992	1094	1836	1672.88	-0.623762	-9.44554	-2.09901
55457	1987	1094	1836	1692.41	-0.623762	-9.44554	-2.09901
63905	1994	1094	1836	1950.23	-0.623762	-9.44554	-2.09901
65185	1979	1094	1836	1989.29	-0.623762	-9.44554	-2.09901
13601	1988	1094	1836	2415.07	-0.623762	-9.44554	-2.09901
14497	1981	1094	1836	2442.41	-0.623762	-9.44554	-2.09901
27041	1991	1094	1836	2825.23	-0.623762	-9.44554	-2.09901
31265	1982	1094	1836	2954.13	-0.623762	-9.44554	-2.09901
36001	1974	1094	1836	3098.66	-0.623762	-9.44554	-2.09901
43425	1986	1093	1836	1325.23	-0.623762	-9.45545	-2.09901
55201	1982	1093	1836	1684.6	-0.623762	-9.45545	-2.09901
15329	1973	1093	1836	2467.8	-0.623762	-9.45545	-2.09901
57441	1983	1092	1836	1752.96	-0.623762	-9.46535	-2.09901
59617	1988	1092	1836	1819.37	-0.633663	-9.46535	-2.09901
29473	1987	1092	1836	2899.44	-0.633663	-9.46535	-2.09901
37409	1980	1092	1836	3141.63	-0.633663	-9.46535	-2.09901
46433	1981	1091	1836	1417.02	-0.633663	-9.47525	-2.09901
161	1981	1090	1836	2004.91	-0.633663	-9.48515	-2.09901
6433	1977	1090	1836	2196.32	-0.633663	-9.48515	-2.09901
20257	1989	1090	1836	2618.19	-0.633663	-9.48515	-2.09901
12769	1971	1089	1836	389.679	-0.633663	-9.49505	-2.09901
21601	1983	1089	1836	659.21	-0.633663	-9.49505	-2.09901
10657	1979	1089	1836	2325.23	-0.633663	-9.49505	-2.09901
15585	1981	1088	1836	475.616	-0.633663	-9.50495	-2.09901
17697	1989	1088	1836	540.07	-0.633663	-9.50495	-2.09901
24097	1990	1088	1836	735.382	-0.633663	-9.50495	-2.09901
28385	1986	1088	1836	866.241	-0.633663	-9.50495	-2.09901
32609	1970	1088	1836	995.148	-0.633663	-9.50495	-2.09901
53985	1986	1088	1836	1647.49	-0.633663	-9.50495	-2.09901
10977	1983	1088	1836	2334.99	-0.633663	-9.50495	-2.09901
33121	1979	1088	1836	3010.77	-0.633663	-9.50495	-2.09901
22881	1976	1087	1836	698.273	-0.633663	-9.51485	-2.09901
24737	1979	1087	1836	754.913	-0.633663	-9.51485	-2.09901
55265	1980	1087	1836	1686.55	-0.633663	-9.51485	-2.09901
56289	1977	1087	1836	1717.8	-0.633663	-9.51485	-2.09901
64609	1977	1087	1836	1971.71	-0.633663	-9.51485	-2.09901
36769	1984	1087	1836	3122.1	-0.633663	-9.51485	-2.09901
25185	1988	1086	1836	768.585	-0.633663	-9.52475	-2.09901
56801	1984	1086	1836	1733.43	-0.633663	-9.52475	-2.09901
30177	1978	1086	1836	2920.93	-0.633663	-9.52475	-2.09901
13025	1980	1085	1836	397.491	-0.633663	-9.53465	-2.09901
35041	1987	1085	1836	1069.37	-0.633663	-9.53465	-2.09901
22753	1978	1084	1836	694.366	-0.633663	-9.54455	-2.09901
26401	1982	1084	1836	805.695	-0.633663	-9.54455	-2.09901
29217	1984	1084	1836	891.632	-0.633663	-9.54455	-2.09901
31265	1984	1084	1836	954.132	-0.633663	-9.54455	-2.09901
6625	1993	1084	1836	2202.18	-0.633663	-9.54455	-2.09901
17249	1985	1084	1836	2526.4	-0.633663	-9.54455	-2.09901
44193	1972	1084	1836	3348.66	-0.633663	-9.54455	-2.09901
31201	1985	1083	1836	952.179	-0.633663	-9.55446	-2.09901
12129	1998	1083	1836	2370.15	-0.633663	-9.55446	-2.09901
20385	1979	1083	1836	2622.1	-0.633663	-9.55446	-2.09901
38945	1972	1083	1836	3188.51	-0.633663	-9.55446	-2.09901
19233	1987	1082	1836	586.945	-0.633663	-9.56436	-2.09901
20001	1981	1082	1836	610.382	-0.633663	-9.56436	-2.09901
35873	1972	1082	1836	1094.76	-0.633663	-9.56436	-2.09901
36833	1980	1082	1836	3124.05	-0.633663	-9.56436	-2.09901
59809	1978	1081	1836	1825.23	-0.633663	-9.57426	-2.09901
22049	1973	1081	1836	2672.88	-0.633663	-9.57426	-2.09901
31585	1981	1079	1836	963.898	-0.633663	-9.59406	-2.09901
16673	1984	1079	1836	2508.82	-0.633663	-9.59406	-2.09901
60641	1972	1078	1836	1850.62	-0.633663	-9.60396	-2.09901
19617	1981	1077	1836	598.663	-0.633663	-9.61386	-2.09901
38113	1982	1068	1836	3163.12	-0.633663	-9.70297	-2.09901
27105	1989	1104	1835	2827.18	-0.633663	-9.34653	-2.10891
49505	1998	1102	1835	1510.77	-0.633663	-9.36634	-2.10891
41441	1973	1100	1835	1264.68	-0.633663	-9.38614	-2.10891
46305	1986	1100	1835	1413.12	-0.633663	-9.38614	-2.10891
23649	1983	1100	1835	2721.71	-0.633663	-9.38614	-2.10891
23905	1976	1100	1835	2729.52	-0.633663	-9.38614	-2.10891
30945	1985	1099	1835	944.366	-0.633663	-9.39604	-2.10891
59873	1983	1099	1835	1827.18	-0.633663	-9.39604	-2.10891
65441	1989	1099	1835	1997.1	-0.633663	-9.39604	-2.10891
25057	1979	1098	1835	764.679	-0.633663	-9.40594	-2.10891
49057	1978	1098	1835	1497.1	-0.633663	-9.40594	-2.10891
1249	1988	1097	1835	2038.12	-0.633663	-9.41584	-2.10891
17569	1987	1097	1835	2536.16	-0.633663	-9.41584	-2.10891
30497	1980	1097	1835	2930.69	-0.633663	-9.41584	-2.10891
15073	1978	1096	1835	459.991	-0.633663	-9.42574	-2.10891
27873	1982	1096	1835	850.616	-0.633663	-9.42574	-2.10891
29345	1985	1096	1835	895.538	-0.633663	-9.42574	-2.10891
41889	1980	1096	1835	1278.35	-0.633663	-9.42574	-2.10891
44321	1996	1096	1835	1352.57	-0.633663	-9.42574	-2.10891
3809	1970	1096	1835	2116.24	-0.633663	-9.42574	-2.10891
21473	1987	1095	1835	655.304	-0.633663	-9.43564	-2.10891
23777	1990	1094	1835	725.616	-0.633663	-9.44554	-2.10891
39265	1976	1094	1835	1198.27	-0.633663	-9.44554	-2.10891
7969	1978	1094	1835	2243.19	-0.633663	-9.44554	-2.10891
8225	1987	1094	1835	2251.01	-0.633663	-9.44554	-2.10891
37985	1974	1093	1835	1159.21	-0.633663	-9.45545	-2.10891
64545	1981	1093	1835	1969.76	-0.633663	-9.45545	-2.10891
7841	1983	1093	1835	2239.29	-0.633663	-9.45545	-2.10891
19425	1981	1092	1835	592.804	-0.633663	-9.46535	-2.10891
26785	1976	1092	1835	817.413	-0.633663	-9.46535	-2.10891
29281	1986	1092	1835	893.585	-0.633663	-9.46535	-2.10891
55969	1984	1092	1835	1708.04	-0.633663	-9.46535	-2.10891
62369	1984	1092	1835	1903.35	-0.633663	-9.46535	-2.10891
21025	1970	1092	1835	2641.63	-0.633663	-9.46535	-2.10891
36897	1976	1092	1835	3126.01	-0.633663	-9.46535	-2.10891
36001	1975	1091	1835	1098.66	-0.633663	-9.47525	-2.10891
39969	1996	1091	1835	1219.76	-0.633663	-9.47525	-2.10891
63265	1983	1091	1835	1930.69	-0.633663	-9.47525	-2.10891
17313	1985	1091	1835	2528.35	-0.633663	-9.47525	-2.10891
37153	1985	1091	1835	3133.82	-0.633663	-9.47525	-2.10891
40033	1978	1091	1835	3221.71	-0.633663	-9.47525	-2.10891
43361	1976	1091	1835	3323.27	-0.633663	-9.47525	-2.10891
14753	1986	1090	1835	450.226	-0.633663	-9.48515	-2.10891
54177	1984	1090	1835	1653.35	-0.633663	-9.48515	-2.10891
4449	1980	1090	1835	2135.77	-0.633663	-9.48515	-2.10891
31969	1990	1090	1835	2975.62	-0.633663	-9.48515	-2.10891
11169	1982	1089	1835	340.851	-0.633663	-9.49505	-2.10891
22177	1971	1089	1835	676.788	-0.633663	-9.49505	-2.10891
39649	1983	1089	1835	1209.99	-0.633663	-9.49505	-2.10891
58081	1968	1089	1835	1772.49	-0.633663	-9.49505	-2.10891
62753	1981	1089	1835	1915.07	-0.633663	-9.49505	-2.10891
1441	1985	1089	1835	2043.98	-0.633663	-9.49505	-2.10891
4961	1982	1089	1835	2151.4	-0.633663	-9.49505	-2.10891
38369	1984	1089	1835	3170.93	-0.633663	-9.49505	-2.10891
35489	1988	1088	1835	1083.04	-0.633663	-9.50495	-2.10891
47265	1981	1088	1835	1442.41	-0.633663	-9.50495	-2.10891
50785	1973	1088	1835	1549.84	-0.633663	-9.50495	-2.10891
51361	1981	1088	1835	1567.41	-0.633663	-9.50495	-2.10891
8033	1981	1088	1835	2245.15	-0.633663	-9.50495	-2.10891
25121	1986	1088	1835	2766.63	-0.633663	-9.50495	-2.10891
32481	1968	1088	1835	2991.24	-0.643564	-9.50495	-2.10891
12513	1988	1087	1835	381.866	-0.643564	-9.51485	-2.10891
12961	1989	1087	1835	395.538	-0.643564	-9.51485	-2.10891
61921	1986	1087	1835	1889.68	-0.643564	-9.51485	-2.10891
39905	1979	1087	1835	3217.8	-0.643564	-9.51485	-2.10891
42401	1976	1087	1835	3293.98	-0.643564	-9.51485	-2.10891
60833	1991	1086	1835	1856.48	-0.643564	-9.52475	-2.10891
993	1978	1086	1835	2030.3	-0.643564	-9.52475	-2.10891
5857	1966	1086	1835	2178.74	-0.643564	-9.52475	-2.10891
13025	1979	1086	1835	2397.49	-0.643564	-9.52475	-2.10891
34529	1981	1085	1835	1053.74	-0.643564	-9.53465	-2.10891
36129	1981	1085	1835	1102.57	-0.643564	-9.53465	-2.10891
2465	1984	1085	1835	2075.23	-0.643564	-9.53465	-2.10891
5153	1971	1085	1835	2157.26	-0.643564	-9.53465	-2.10891
12641	1975	1084	1835	385.773	-0.643564	-9.54455	-2.10891
15457	1992	1084	1835	471.71	-0.643564	-9.54455	-2.10891
39201	1977	1084	1835	1196.32	-0.643564	-9.54455	-2.10891
41313	1981	1084	1835	1260.77	-0.643564	-9.54455	-2.10891
45089	1978	1084	1835	1376.01	-0.643564	-9.54455	-2.10891
48033	1976	1084	1835	1465.85	-0.643564	-9.54455	-2.10891
58017	1996	1084	1835	1770.54	-0.643564	-9.54455	-2.10891
59425	1976	1084	1835	1813.51	-0.643564	-9.54455	-2.10891
23329	1970	1084	1835	2711.94	-0.643564	-9.54455	-2.10891
43873	1981	1084	1835	3338.9	-0.643564	-9.54455	-2.10891
16097	1982	1083	1835	491.241	-0.643564	-9.55446	-2.10891
33825	1982	1083	1835	1032.26	-0.643564	-9.55446	-2.10891
39905	1984	1083	1835	1217.8	-0.643564	-9.55446	-2.10891
8161	1976	1083	1835	2249.05	-0.643564	-9.55446	-2.10891
38689	1973	1083	1835	3180.69	-0.643564	-9.55446	-2.10891
37345	1979	1082	1835	3139.68	-0.643564	-9.56436	-2.10891
11105	1972	1081	1835	338.898	-0.643564	-9.57426	-2.10891
47521	1979	1081	1835	1450.23	-0.643564	-9.57426	-2.10891
22945	1980	1080	1835	700.226	-0.643564	-9.58416	-2.10891
52577	1991	1080	1835	1604.52	-0.643564	-9.58416	-2.10891
60577	1984	1080	1835	1848.66	-0.643564	-9.58416	-2.10891
11745	1984	1080	1835	2358.43	-0.643564	-9.58416	-2.10891
56161	1978	1079	1835	1713.9	-0.643564	-9.59406	-2.10891
60769	1968	1078	1835	1854.52	-0.643564	-9.60396	-2.10891
12385	1974	1076	1835	377.96	-0.643564	-9.62376	-2.10891
9697	1993	1070	1835	2295.93	-0.643564	-9.68317	-2.10891
25505	1990	1114	1834	2778.35	-0.643564	-9.24752	-2.11881
60897	1985	1102	1834	1858.43	-0.643564	-9.36634	-2.11881
28769	1988	1101	1834	2877.96	-0.643564	-9.37624	-2.11881
43617	1982	1101	1834	3331.09	-0.643564	-9.37624	-2.11881
64033	1985	1100	1834	1954.13	-0.643564	-9.38614	-2.11881
15585	1976	1100	1834	2475.62	-0.643564	-9.38614	-2.11881
64737	1985	1099	1834	1975.62	-0.643564	-9.39604	-2.11881
7265	1995	1099	1834	2221.71	-0.643564	-9.39604	-2.11881
30433	1993	1099	1834	2928.74	-0.643564	-9.39604	-2.11881
14049	1987	1098	1834	2428.74	-0.653465	-9.40594	-2.11881
38561	1979	1097	1834	3176.79	-0.653465	-9.41584	-2.11881
14113	1975	1096	1834	430.695	-0.653465	-9.42574	-2.11881
29601	1980	1096	1834	903.351	-0.653465	-9.42574	-2.11881
13217	1975	1096	1834	2403.35	-0.653465	-9.42574	-2.11881
29665	1991	1095	1834	905.304	-0.653465	-9.43564	-2.11881
42977	1983	1095	1834	1311.55	-0.653465	-9.43564	-2.11881
58465	1985	1095	1834	1784.21	-0.653465	-9.43564	-2.11881
9633	1986	1095	1834	2293.98	-0.653465	-9.43564	-2.11881
30561	1982	1095	1834	2932.65	-0.653465	-9.43564	-2.11881
30625	1978	1095	1834	2934.6	-0.653465	-9.43564	-2.11881
12833	1973	1094	1834	391.632	-0.653465	-9.44554	-2.11881
10401	1975	1094	1834	2317.41	-0.653465	-9.44554	-2.11881
23521	1988	1093	1834	2717.8	-0.653465	-9.45545	-2.11881
28129	1990	1093	1834	2858.43	-0.653465	-9.45545	-2.11881
40993	1984	1092	1834	3251.01	-0.653465	-9.46535	-2.11881
18849	1986	1091	1834	575.226	-0.653465	-9.47525	-2.11881
40673	1975	1091	1834	1241.24	-0.653465	-9.47525	-2.11881
55585	1987	1091	1834	1696.32	-0.653465	-9.47525	-2.11881
9249	1989	1091	1834	2282.26	-0.653465	-9.47525	-2.11881
11937	1966	1091	1834	2364.29	-0.653465	-9.47525	-2.11881
21473	1981	1091	1834	2655.3	-0.653465	-9.47525	-2.11881
28385	1978	1091	1834	2866.24	-0.653465	-9.47525	-2.11881
15777	1987	1090	1834	481.476	-0.653465	-9.48515	-2.11881
15201	1987	1090	1834	2463.9	-0.653465	-9.48515	-2.11881
22753	1986	1090	1834	2694.37	-0.653465	-9.48515	-2.11881
24929	1969	1090	1834	2760.77	-0.653465	-9.48515	-2.11881
27553	1993	1090	1834	2840.85	-0.653465	-9.48515	-2.11881
43937	1975	1090	1834	3340.85	-0.653465	-9.48515	-2.11881
26337	1978	1089	1834	803.741	-0.653465	-9.49505	-2.11881
30241	1988	1089	1834	922.882	-0.653465	-9.49505	-2.11881
27489	1981	1089	1834	2838.9	-0.653465	-9.49505	-2.11881
14433	1985	1088	1834	2440.46	-0.653465	-9.50495	-2.11881
42145	1980	1088	1834	3286.16	-0.653465	-9.50495	-2.11881
56097	1974	1087	1834	1711.94	-0.653465	-9.51485	-2.11881
58657	1977	1087	1834	1790.07	-0.653465	-9.51485	-2.11881
26721	1982	1086	1834	2815.46	-0.653465	-9.52475	-2.11881
28513	1982	1086	1834	2870.15	-0.653465	-9.52475	-2.11881
15713	1984	1085	1834	479.523	-0.653465	-9.53465	-2.11881
6561	1982	1085	1834	2200.23	-0.653465	-9.53465	-2.11881
38945	1989	1084	1834	1188.51	-0.653465	-9.54455	-2.11881
41249	1976	1084	1834	1258.82	-0.653465	-9.54455	-2.11881
57377	1975	1084	1834	1751.01	-0.653465	-9.54455	-2.11881
21409	1972	1084	1834	2653.35	-0.653465	-9.54455	-2.11881
37473	1992	1084	1834	3143.59	-0.653465	-9.54455	-2.11881
14305	1970	1083	1834	436.554	-0.653465	-9.55446	-2.11881
55841	1979	1083	1834	1704.13	-0.653465	-9.55446	-2.11881
26721	1989	1081	1834	815.46	-0.653465	-9.57426	-2.11881
34657	1967	1081	1834	1057.65	-0.653465	-9.57426	-2.11881
7713	1985	1080	1834	2235.38	-0.653465	-9.58416	-2.11881
59745	1974	1077	1834	1823.27	-0.653465	-9.61386	-2.11881
40225	1984	1075	1834	1227.57	-0.653465	-9.63366	-2.11881
26849	1993	1074	1834	819.366	-0.653465	-9.64356	-2.11881
39713	1986	1107	1833	3211.94	-0.653465	-9.31683	-2.12871
10337	1977	1101	1833	2315.46	-0.653465	-9.37624	-2.12871
42017	1969	1100	1833	1282.26	-0.653465	-9.38614	-2.12871
63969	1985	1100	1833	1952.18	-0.653465	-9.38614	-2.12871
47585	1980	1099	1833	1452.18	-0.653465	-9.39604	-2.12871
22945	1972	1099	1833	2700.23	-0.653465	-9.39604	-2.12871
29025	1987	1099	1833	2885.77	-0.653465	-9.39604	-2.12871
32801	1987	1099	1833	3001.01	-0.653465	-9.39604	-2.12871
19937	1977	1097	1833	608.429	-0.653465	-9.41584	-2.12871
5921	1987	1097	1833	2180.69	-0.663366	-9.41584	-2.12871
10849	1986	1097	1833	2331.09	-0.663366	-9.41584	-2.12871
56609	1994	1096	1833	1727.57	-0.663366	-9.42574	-2.12871
58529	1978	1096	1833	1786.16	-0.663366	-9.42574	-2.12871
12897	1968	1096	1833	2393.59	-0.663366	-9.42574	-2.12871
16929	1987	1096	1833	2516.63	-0.663366	-9.42574	-2.12871
45857	1980	1095	1833	1399.44	-0.663366	-9.43564	-2.12871
48289	1978	1095	1833	1473.66	-0.663366	-9.43564	-2.12871
16225	1977	1094	1833	495.148	-0.663366	-9.44554	-2.12871
39649	1986	1094	1833	3209.99	-0.663366	-9.44554	-2.12871
42337	1986	1094	1833	3292.02	-0.663366	-9.44554	-2.12871
32289	1982	1093	1833	985.382	-0.663366	-9.45545	-2.12871
7905	1988	1093	1833	2241.24	-0.663366	-9.45545	-2.12871
10209	1981	1093	1833	2311.55	-0.663366	-9.45545	-2.12871
55009	1969	1092	1833	1678.74	-0.663366	-9.46535	-2.12871
55393	2004	1092	1833	1690.46	-0.663366	-9.46535	-2.12871
7009	1983	1092	1833	2213.9	-0.663366	-9.46535	-2.12871
18913	1983	1092	1833	2577.18	-0.663366	-9.46535	-2.12871
37857	1982	1092	1833	3155.3	-0.663366	-9.46535	-2.12871
14497	1989	1091	1833	442.413	-0.663366	-9.47525	-2.12871
19553	1985	1091	1833	596.71	-0.663366	-9.47525	-2.12871
24865	1980	1091	1833	2758.82	-0.663366	-9.47525	-2.12871
28193	1986	1090	1833	860.382	-0.663366	-9.48515	-2.12871
37729	1979	1090	1833	1151.4	-0.663366	-9.48515	-2.12871
2401	1975	1090	1833	2073.27	-0.663366	-9.48515	-2.12871
42401	1991	1089	1833	1293.98	-0.663366	-9.49505	-2.12871
61153	1991	1089	1833	1866.24	-0.663366	-9.49505	-2.12871
57953	1983	1088	1833	1768.59	-0.663366	-9.50495	-2.12871
64417	1976	1088	1833	1965.85	-0.663366	-9.50495	-2.12871
65505	1992	1088	1833	1999.05	-0.663366	-9.50495	-2.12871
11681	1982	1088	1833	2356.48	-0.663366	-9.50495	-2.12871
34337	1984	1087	1833	1047.88	-0.663366	-9.51485	-2.12871
52961	1984	1087	1833	1616.24	-0.663366	-9.51485	-2.12871
32161	1986	1087	1833	2981.48	-0.663366	-9.51485	-2.12871
42465	1980	1086	1833	1295.93	-0.663366	-9.52475	-2.12871
24417	1983	1086	1833	2745.15	-0.663366	-9.52475	-2.12871
51873	1982	1084	1833	1583.04	-0.663366	-9.54455	-2.12871
14625	1991	1084	1833	2446.32	-0.663366	-9.54455	-2.12871
24161	1988	1084	1833	2737.34	-0.663366	-9.54455	-2.12871
25057	1990	1084	1833	2764.68	-0.663366	-9.54455	-2.12871
36577	1970	1084	1833	3116.24	-0.663366	-9.54455	-2.12871
40225	1982	1084	1833	3227.57	-0.663366	-9.54455	-2.12871
40865	1979	1083	1833	1247.1	-0.663366	-9.55446	-2.12871
46113	1970	1083	1833	1407.26	-0.663366	-9.55446	-2.12871
62241	1988	1083	1833	1899.44	-0.663366	-9.55446	-2.12871
10465	1981	1083	1833	2319.37	-0.663366	-9.55446	-2.12871
12833	1982	1083	1833	2391.63	-0.663366	-9.55446	-2.12871
15201	1992	1082	1833	463.898	-0.663366	-9.56436	-2.12871
62561	1983	1082	1833	1909.21	-0.663366	-9.56436	-2.12871
1761	1990	1082	1833	2053.74	-0.663366	-9.56436	-2.12871
2337	1988	1082	1833	2071.32	-0.663366	-9.56436	-2.12871
12065	2000	1081	1833	368.195	-0.663366	-9.57426	-2.12871
23265	1981	1081	1833	2709.99	-0.663366	-9.57426	-2.12871
13217	1981	1080	1833	403.351	-0.663366	-9.58416	-2.12871
33185	1988	1080	1833	1012.73	-0.663366	-9.58416	-2.12871
38049	1978	1080	1833	1161.16	-0.663366	-9.58416	-2.12871
46753	1995	1080	1833	1426.79	-0.663366	-9.58416	-2.12871
21089	1981	1078	1833	643.585	-0.663366	-9.60396	-2.12871
50465	1997	1078	1833	1540.07	-0.663366	-9.60396	-2.12871
32097	1970	1077	1833	979.523	-0.663366	-9.61386	-2.12871
41697	1980	1077	1833	3272.49	-0.663366	-9.61386	-2.12871
15969	1976	1076	1833	2487.34	-0.663366	-9.62376	-2.12871
53601	1977	1075	1833	1635.77	-0.663366	-9.63366	-2.12871
32545	1979	1074	1833	2993.19	-0.673267	-9.64356	-2.12871
41185	1996	1101	1832	3256.87	-0.673267	-9.37624	-2.13861
12321	1968	1100	1832	376.007	-0.673267	-9.38614	-2.13861
35617	1986	1100	1832	1086.94	-0.673267	-9.38614	-2.13861
20769	1997	1098	1832	633.82	-0.673267	-9.40594	-2.13861
37537	1980	1097	1832	1145.54	-0.673267	-9.41584	-2.13861
2209	1990	1097	1832	2067.41	-0.673267	-9.41584	-2.13861
26273	1996	1097	1832	2801.79	-0.673267	-9.41584	-2.13861
32737	1984	1097	1832	2999.05	-0.673267	-9.41584	-2.13861
33313	1985	1097	1832	3016.63	-0.673267	-9.41584	-2.13861
15841	1980	1096	1832	483.429	-0.673267	-9.42574	-2.13861
30305	1990	1096	1832	924.835	-0.673267	-9.42574	-2.13861
64225	1993	1096	1832	1959.99	-0.673267	-9.42574	-2.13861
20577	1984	1096	1832	2627.96	-0.673267	-9.42574	-2.13861
11745	1966	1095	1832	358.429	-0.673267	-9.43564	-2.13861
17057	1996	1095	1832	520.538	-0.673267	-9.43564	-2.13861
20833	1984	1095	1832	2635.77	-0.673267	-9.43564	-2.13861
14881	1979	1094	1832	2454.13	-0.673267	-9.44554	-2.13861
37217	1975	1093	1832	1135.77	-0.673267	-9.45545	-2.13861
44449	1979	1093	1832	1356.48	-0.673267	-9.45545	-2.13861
45025	1992	1093	1832	1374.05	-0.673267	-9.45545	-2.13861
37921	1978	1093	1832	3157.26	-0.673267	-9.45545	-2.13861
45729	1984	1092	1832	1395.54	-0.673267	-9.46535	-2.13861
56225	1990	1092	1832	1715.85	-0.673267	-9.46535	-2.13861
6113	1974	1092	1832	2186.55	-0.673267	-9.46535	-2.13861
14817	1977	1092	1832	2452.18	-0.673267	-9.46535	-2.13861
39585	1968	1092	1832	3208.04	-0.673267	-9.46535	-2.13861
25953	1990	1091	1832	2792.02	-0.673267	-9.47525	-2.13861
30945	1976	1091	1832	2944.37	-0.673267	-9.47525	-2.13861
32225	1980	1091	1832	2983.43	-0.673267	-9.47525	-2.13861
28833	1981	1090	1832	879.913	-0.673267	-9.48515	-2.13861
48929	1984	1090	1832	1493.19	-0.673267	-9.48515	-2.13861
63521	1973	1090	1832	1938.51	-0.673267	-9.48515	-2.13861
29281	1978	1090	1832	2893.59	-0.673267	-9.48515	-2.13861
30305	1977	1090	1832	2924.84	-0.673267	-9.48515	-2.13861
6369	1974	1089	1832	2194.37	-0.673267	-9.49505	-2.13861
28897	1991	1089	1832	2881.87	-0.673267	-9.49505	-2.13861
41633	1982	1089	1832	3270.54	-0.673267	-9.49505	-2.13861
19361	1977	1088	1832	2590.85	-0.673267	-9.50495	-2.13861
35937	1982	1088	1832	3096.71	-0.673267	-9.50495	-2.13861
24481	1984	1087	1832	747.101	-0.673267	-9.51485	-2.13861
26529	1969	1087	1832	809.601	-0.673267	-9.51485	-2.13861
2593	1975	1087	1832	2079.13	-0.673267	-9.51485	-2.13861
26017	1995	1087	1832	2793.98	-0.673267	-9.51485	-2.13861
12193	1991	1086	1832	372.101	-0.673267	-9.52475	-2.13861
30049	1973	1086	1832	917.023	-0.673267	-9.52475	-2.13861
17377	1978	1085	1832	2530.3	-0.673267	-9.53465	-2.13861
18401	1981	1085	1832	2561.55	-0.673267	-9.53465	-2.13861
48673	1989	1084	1832	1485.38	-0.673267	-9.54455	-2.13861
44001	1981	1084	1832	3342.8	-0.673267	-9.54455	-2.13861
31521	1979	1083	1832	961.945	-0.673267	-9.55446	-2.13861
62625	1988	1083	1832	1911.16	-0.673267	-9.55446	-2.13861
31457	1978	1082	1832	959.991	-0.673267	-9.56436	-2.13861
25889	1978	1082	1832	2790.07	-0.673267	-9.56436	-2.13861
42849	1989	1082	1832	3307.65	-0.673267	-9.56436	-2.13861
20065	1985	1080	1832	2612.34	-0.673267	-9.58416	-2.13861
15777	1977	1107	1831	2481.48	-0.673267	-9.31683	-2.14851
42913	1987	1103	1831	3309.6	-0.673267	-9.35644	-2.14851
54945	1989	1100	1831	1676.79	-0.673267	-9.38614	-2.14851
35489	1983	1100	1831	3083.04	-0.673267	-9.38614	-2.14851
25121	1987	1099	1831	766.632	-0.673267	-9.39604	-2.14851
22561	1986	1098	1831	688.507	-0.673267	-9.40594	-2.14851
49121	1992	1098	1831	1499.05	-0.673267	-9.40594	-2.14851
13793	1988	1097	1831	420.929	-0.683168	-9.41584	-2.14851
28129	1984	1097	1831	858.429	-0.683168	-9.41584	-2.14851
4001	1985	1096	1831	2122.1	-0.683168	-9.42574	-2.14851
16353	1979	1096	1831	2499.05	-0.683168	-9.42574	-2.14851
33633	1991	1095	1831	1026.4	-0.683168	-9.43564	-2.14851
32737	1986	1094	1831	999.054	-0.683168	-9.44554	-2.14851
58593	1980	1094	1831	1788.12	-0.683168	-9.44554	-2.14851
62881	1977	1094	1831	1918.98	-0.683168	-9.44554	-2.14851
18785	1984	1094	1831	2573.27	-0.683168	-9.44554	-2.14851
16481	1976	1093	1831	502.96	-0.683168	-9.45545	-2.14851
24481	1976	1093	1831	2747.1	-0.683168	-9.45545	-2.14851
32929	1985	1092	1831	1004.91	-0.683168	-9.46535	-2.14851
44385	1994	1092	1831	1354.52	-0.683168	-9.46535	-2.14851
39265	1989	1092	1831	3198.27	-0.683168	-9.46535	-2.14851
28257	1984	1091	1831	862.335	-0.683168	-9.47525	-2.14851
11617	1978	1091	1831	2354.52	-0.683168	-9.47525	-2.14851
28833	1984	1091	1831	2879.91	-0.683168	-9.47525	-2.14851
17633	1988	1090	1831	538.116	-0.683168	-9.48515	-2.14851
52385	1976	1090	1831	1598.66	-0.683168	-9.48515	-2.14851
27617	1980	1090	1831	2842.8	-0.683168	-9.48515	-2.14851
41313	1984	1090	1831	3260.77	-0.683168	-9.48515	-2.14851
45921	1990	1089	1831	1401.4	-0.683168	-9.49505	-2.14851
33889	1979	1088	1831	1034.21	-0.683168	-9.50495	-2.14851
38433	1984	1088	1831	1172.88	-0.683168	-9.50495	-2.14851
46177	1984	1088	1831	1409.21	-0.683168	-9.50495	-2.14851
11873	1982	1088	1831	2362.34	-0.683168	-9.50495	-2.14851
4897	1991	1087	1831	2149.44	-0.683168	-9.51485	-2.14851
13665	1978	1087	1831	2417.02	-0.683168	-9.51485	-2.14851
29025	1986	1086	1831	885.773	-0.683168	-9.52475	-2.14851
63329	1989	1086	1831	1932.65	-0.683168	-9.52475	-2.14851
33441	1987	1086	1831	3020.54	-0.683168	-9.52475	-2.14851
39521	1969	1086	1831	3206.09	-0.683168	-9.52475	-2.14851
18081	1962	1085	1831	551.788	-0.683168	-9.53465	-2.14851
23137	1981	1085	1831	706.085	-0.683168	-9.53465	-2.14851
34913	1969	1085	1831	3065.46	-0.683168	-9.53465	-2.14851
43425	1986	1084	1831	3325.23	-0.683168	-9.54455	-2.14851
4065	1996	1081	1831	2124.05	-0.683168	-9.57426	-2.14851
56993	1984	1080	1831	1739.29	-0.683168	-9.58416	-2.14851
10593	1984	1080	1831	2323.27	-0.693069	-9.58416	-2.14851
52705	1971	1079	1831	1608.43	-0.693069	-9.59406	-2.14851
12193	1991	1079	1831	2372.1	-0.693069	-9.59406	-2.14851
25377	1982	1078	1831	2774.44	-0.693069	-9.60396	-2.14851
30817	1974	1077	1831	940.46	-0.693069	-9.61386	-2.14851
37345	1979	1077	1831	1139.68	-0.693069	-9.61386	-2.14851
12961	1989	1076	1831	2395.54	-0.693069	-9.62376	-2.14851
38177	1973	1073	1831	1165.07	-0.693069	-9.65347	-2.14851
20961	1979	1071	1831	639.679	-0.693069	-9.67327	-2.14851
13793	1983	1104	1830	2420.93	-0.693069	-9.34653	-2.15842
45409	1978	1103	1830	1385.77	-0.693069	-9.35644	-2.15842
35361	1982	1102	1830	1079.13	-0.693069	-9.36634	-2.15842
38881	1983	1100	1830	1186.55	-0.693069	-9.38614	-2.15842
35809	1978	1097	1830	1092.8	-0.693069	-9.41584	-2.15842
62945	1986	1097	1830	1920.93	-0.693069	-9.41584	-2.15842
42593	1973	1094	1830	1299.84	-0.693069	-9.44554	-2.15842
40417	1980	1092	1830	1233.43	-0.693069	-9.46535	-2.15842
50849	1989	1092	1830	1551.79	-0.693069	-9.46535	-2.15842
31201	1978	1091	1830	2952.18	-0.693069	-9.47525	-2.15842
58401	2000	1090	1830	1782.26	-0.693069	-9.48515	-2.15842
13665	1972	1089	1830	417.023	-0.693069	-9.49505	-2.15842
29729	1981	1089	1830	907.257	-0.693069	-9.49505	-2.15842
44257	1979	1089	1830	1350.62	-0.693069	-9.49505	-2.15842
51745	1970	1089	1830	1579.13	-0.693069	-9.49505	-2.15842
59681	1975	1088	1830	1821.32	-0.693069	-9.50495	-2.15842
23713	1983	1085	1830	2723.66	-0.693069	-9.53465	-2.15842
34721	1978	1084	1830	1059.6	-0.693069	-9.54455	-2.15842
17249	1974	1083	1830	526.398	-0.693069	-9.55446	-2.15842
6689	1990	1083	1830	2204.13	-0.693069	-9.55446	-2.15842
49569	1983	1080	1830	1512.73	-0.693069	-9.58416	-2.15842
13281	1980	1079	1830	405.304	-0.693069	-9.59406	-2.15842
38433	1978	1071	1830	3172.88	-0.693069	-9.67327	-2.15842
38497	1973	1105	1829	1174.84	-0.693069	-9.33663	-2.16832
17441	1981	1099	1829	532.257	-0.693069	-9.39604	-2.16832
14241	1981	1099	1829	2434.6	-0.693069	-9.39604	-2.16832
54561	1970	1098	1829	1665.07	-0.693069	-9.40594	-2.16832
64289	1970	1098	1829	1961.94	-0.693069	-9.40594	-2.16832
27745	1984	1096	1829	846.71	-0.693069	-9.42574	-2.16832
41121	1984	1095	1829	1254.91	-0.693069	-9.43564	-2.16832
31009	1973	1092	1829	946.32	-0.693069	-9.46535	-2.16832
18913	1976	1091	1829	577.179	-0.70297	-9.47525	-2.16832
20769	1969	1091	1829	2633.82	-0.70297	-9.47525	-2.16832
15137	1971	1089	1829	461.945	-0.70297	-9.49505	-2.16832
18785	1992	1089	1829	573.273	-0.70297	-9.49505	-2.16832
37217	1982	1089	1829	3135.77	-0.70297	-9.49505	-2.16832
30497	1988	1087	1829	930.695	-0.70297	-9.51485	-2.16832
43361	1980	1086	1829	1323.27	-0.70297	-9.52475	-2.16832
16545	1973	1085	1829	2504.91	-0.70297	-9.53465	-2.16832
58913	2003	1084	1829	1797.88	-0.70297	-9.54455	-2.16832
15841	1970	1084	1829	2483.43	-0.70297	-9.54455	-2.16832
23137	1992	1084	1829	2706.09	-0.70297	-9.54455	-2.16832
14945	1990	1083	1829	456.085	-0.70297	-9.55446	-2.16832
63073	1994	1083	1829	1924.84	-0.70297	-9.55446	-2.16832
42721	1985	1083	1829	3303.74	-0.70297	-9.55446	-2.16832
21089	1978	1078	1829	2643.59	-0.70297	-9.60396	-2.16832
35425	1980	1098	1828	3081.09	-0.70297	-9.40594	-2.17822
29153	1994	1096	1828	2889.68	-0.70297	-9.42574	-2.17822
19105	1978	1095	1828	583.038	-0.70297	-9.43564	-2.17822
7137	1983	1095	1828	2217.8	-0.70297	-9.43564	-2.17822
54625	1996	1094	1828	1667.02	-0.70297	-9.44554	-2.17822
24673	1988	1093	1828	2752.96	-0.70297	-9.45545	-2.17822
27937	1978	1093	1828	2852.57	-0.712871	-9.45545	-2.17822
37281	1977	1093	1828	3137.73	-0.712871	-9.45545	-2.17822
30689	1982	1091	1828	936.554	-0.712871	-9.47525	-2.17822
22561	2002	1089	1828	2688.51	-0.712871	-9.49505	-2.17822
33249	1973	1088	1828	3014.68	-0.712871	-9.50495	-2.17822
30753	1985	1087	1828	938.507	-0.712871	-9.51485	-2.17822
26273	1984	1084	1828	801.788	-0.712871	-9.54455	-2.17822
25825	1985	1081	1828	2788.12	-0.712871	-9.57426	-2.17822
44833	1975	1080	1828	1368.19	-0.712871	-9.58416	-2.17822
59553	1980	1080	1828	1817.41	-0.712871	-9.58416	-2.17822
24225	1976	1080	1828	2739.29	-0.712871	-9.58416	-2.17822
30241	1975	1077	1828	2922.88	-0.712871	-9.61386	-2.17822
27233	1990	1104	1827	831.085	-0.712871	-9.34653	-2.18812
31905	1994	1097	1827	973.663	-0.712871	-9.41584	-2.18812
47905	1993	1096	1827	1461.94	-0.712871	-9.42574	-2.18812
43233	1979	1095	1827	1319.37	-0.712871	-9.43564	-2.18812
51425	1978	1095	1827	1569.37	-0.712871	-9.43564	-2.18812
44769	2001	1094	1827	3366.24	-0.712871	-9.44554	-2.18812
1313	1978	1093	1827	2040.07	-0.712871	-9.45545	-2.18812
28705	1989	1093	1827	2876.01	-0.712871	-9.45545	-2.18812
19489	1985	1092	1827	594.757	-0.712871	-9.46535	-2.18812
52129	1978	1091	1827	1590.85	-0.712871	-9.47525	-2.18812
55137	1980	1091	1827	1682.65	-0.712871	-9.47525	-2.18812
11233	1973	1089	1827	342.804	-0.712871	-9.49505	-2.18812
44385	1989	1089	1827	3354.52	-0.712871	-9.49505	-2.18812
9121	1988	1088	1827	2278.35	-0.712871	-9.50495	-2.18812
40289	1983	1087	1827	1229.52	-0.712871	-9.51485	-2.18812
353	1980	1087	1827	2010.77	-0.712871	-9.51485	-2.18812
14561	1988	1087	1827	2444.37	-0.712871	-9.51485	-2.18812
52641	1986	1086	1827	1606.48	-0.712871	-9.52475	-2.18812
40417	1976	1086	1827	3233.43	-0.712871	-9.52475	-2.18812
17825	1982	1084	1827	543.976	-0.712871	-9.54455	-2.18812
10721	1965	1084	1827	2327.18	-0.722772	-9.54455	-2.18812
33825	1990	1084	1827	3032.26	-0.722772	-9.54455	-2.18812
14305	1984	1083	1827	2436.55	-0.722772	-9.55446	-2.18812
36065	1972	1082	1827	3100.62	-0.722772	-9.56436	-2.18812
11297	1992	1080	1827	344.757	-0.722772	-9.58416	-2.18812
19041	1973	1080	1827	581.085	-0.722772	-9.58416	-2.18812
35617	1984	1076	1827	3086.94	-0.722772	-9.62376	-2.18812
25633	1980	1071	1827	782.257	-0.722772	-9.67327	-2.18812
42977	1980	1109	1826	3311.55	-0.722772	-9.29703	-2.19802
44193	1984	1092	1826	1348.66	-0.732673	-9.46535	-2.19802
60705	1976	1092	1826	1852.57	-0.732673	-9.46535	-2.19802
18657	1979	1092	1826	2569.37	-0.732673	-9.46535	-2.19802
63649	1983	1090	1826	1942.41	-0.732673	-9.48515	-2.19802
9569	1976	1090	1826	2292.02	-0.732673	-9.48515	-2.19802
50657	1972	1089	1826	1545.93	-0.732673	-9.49505	-2.19802
57185	1975	1088	1826	1745.15	-0.732673	-9.50495	-2.19802
11489	1982	1088	1826	2350.62	-0.732673	-9.50495	-2.19802
40033	1971	1087	1826	1221.71	-0.732673	-9.51485	-2.19802
21921	1980	1086	1826	2668.98	-0.732673	-9.52475	-2.19802
16865	1991	1085	1826	514.679	-0.732673	-9.53465	-2.19802
47713	1977	1084	1826	1456.09	-0.732673	-9.54455	-2.19802
50529	1992	1084	1826	1542.02	-0.732673	-9.54455	-2.19802
51553	1978	1082	1826	1573.27	-0.742574	-9.56436	-2.19802
21281	1995	1100	1825	2649.44	-0.742574	-9.38614	-2.20792
63137	1985	1094	1825	1926.79	-0.742574	-9.44554	-2.20792
9825	1978	1094	1825	2299.84	-0.742574	-9.44554	-2.20792
17121	1966	1089	1825	2522.49	-0.742574	-9.49505	-2.20792
14177	1994	1085	1825	432.648	-0.742574	-9.53465	-2.20792
56033	1974	1085	1825	1709.99	-0.742574	-9.53465	-2.20792
33697	1990	1096	1824	1028.35	-0.742574	-9.42574	-2.21782
37025	1973	1091	1824	1129.91	-0.742574	-9.47525	-2.21782
32033	1984	1088	1824	977.57	-0.752475	-9.50495	-2.21782
31329	1980	1087	1824	956.085	-0.752475	-9.51485	-2.21782
49249	1984	1086	1824	1502.96	-0.752475	-9.52475	-2.21782
11297	1989	1085	1824	2344.76	-0.752475	-9.53465	-2.21782
9761	1978	1082	1824	2297.88	-0.752475	-9.56436	-2.21782
43105	1978	1081	1824	3315.46	-0.752475	-9.57426	-2.21782
39137	1992	1072	1824	1194.37	-0.752475	-9.66337	-2.21782
42913	1993	1097	1823	1309.6	-0.752475	-9.41584	-2.22772
45345	1975	1093	1823	1383.82	-0.762376	-9.45545	-2.22772
22625	1984	1088	1823	690.46	-0.762376	-9.50495	-2.22772
20449	1981	1086	1823	2624.05	-0.772277	-9.52475	-2.22772
38881	1981	1082	1823	3186.55	-0.772277	-9.56436	-2.22772
43681	1978	1092	1822	1333.04	-0.772277	-9.46535	-2.23762
24609	1989	1091	1822	751.007	-0.782178	-9.47525	-2.23762
42785	2005	1089	1822	3305.69	-0.782178	-9.49505	-2.23762
27681	1974	1086	1822	2844.76	-0.782178	-9.52475	-2.23762
47073	1973	1077	1822	1436.55	-0.792079	-9.61386	-2.23762
28513	1982	1090	1821	870.148	-0.792079	-9.48515	-2.24752
37857	1979	1088	1821	1155.3	-0.792079	-9.50495	-2.24752
47329	1978	1086	1821	1444.37	-0.80198	-9.52475	-2.24752
3105	1985	1092	1820	2094.76	-0.811881	-9.46535	-2.25743
38561	1980	1088	1820	1176.79	-0.673267	-9.50495	-2.25743
39777	1973	1076	1820	1213.9	-0.742574	-9.62376	-2.25743
48225	1982	1094	1819	1471.71	-0.653465	-9.44554	-2.26733
4513	1992	1093	1816	2137.73	-0.554455	-9.45545	-2.29703
